# Supplementary material for: Oxalobacter formigenes-associated host features and microbial community structures examined using the American Gut Project
Source: Microbiome. 2017 Aug 25;5:108. doi: 10.1186/s40168-017-0316-0 (PMC5571629; doi:10.1186/s40168-017-0316-0)
Supplement: Supplementary file 9 — Alignment results of 16S rRNA gene V4 region sequence of 13 O. formigenes strains, 3 O. formigenes-associated OTUs, and O. vicrioformis. (TXT 14 kb) [file 40168_2017_316_MOESM9_ESM.txt]

>Oxalobacter_vibrioformis_str._DSM5502_prokMSA_id:826570_FR733700.1
TACGTAGGGTGCAAGCGTTAATCGGAATTACTGGGCGTAAAGCGTGCGCAGGCGGTTGT--GTAAGACAGGTGTGAAATG
CCCGGGCTTAACCTGGGAACTGCACTTGTGACTGCACGGCTAGAGTGTGTCAGAGGGGGGTAGAATTCCACGTGTAGCAG
TGAAATGCGTAGATATGTGGAGGAATACCGATGGCGAAGGCAGCCCCCTGGGATAACACTGACGCTCATGCACGAAAGCG
TGGGGAGCAAACAGGATTAGATACCCTGGTAGTCCACGCCCTAAACGATGTCAACTAGTTGTCGGGTCTTAATTGACTTG
GTAACGCAGCTAACGCGTGAAGTTGACCGCCTGGGGAGTACGGTCGCAAGATTAAAACTCAAAGGAATTGACGGGGACCC
GCACAAGCGGTGGATGATGTGGATTAATTCGATGCAACGCGAAAAACCTTACCTACCCTTGACATGTCAGGAATATCGAA
GAGATTTGATAGTGCTCGAAAGAGAACCTGAACACAGGTGCTGCATGGCTGTCGTCAGCTCGTGTCGTGAGATGTTGGGT
TAAGTCCCGCAACGAGCGCAACCCTTGTCATTAATTGCCATCATTCAGTTGGGCACTTTAATGAGACTGCCGGTGACAAA
CCGGAGGAAGGTGGGGATGACGTCAAGTACTCATGGCCCTTATGGGTAGGGCTTCACACGTCATACAATGGTGCATACAG
AGGGTTGCCAAGCCGCGAGGTGGAGCTAATCCCAGAAAGTGCATCGTAGTCCGGATTGTAGTCTGCAACT

>Oxalobacter_formigenes_str._OXK_human_feces_prokMSA_id:7371_U49756.1
TACGTAGGGTGCGAGCGTTAATCGGAATTACTGGGCGTAAAGCGTGCGCAGGCGGTTGT--GTAAGACAGATGTGAAATG
CCCGGGCTTAACCTGGGAATTGCATTTGTGACTGAACGGCTAGAGTGTGTCAGAGGGGGGTAGAATTCCACGTGTAGCAG
TGAAATGCGTAGATATGTGGAGGAATACCGATGGCGAAGGCAGTTCCCTGGGATAACACTGACGATCATGCACGAAAGCG
TGGGGAGCAAACAGGATTAGATACCCTGGTAGTCCACGCCCTAAACGATGTCGACTAGTTGTTGGGTCTTAATTGACTTA
GTAACGAAACTAACGCGTGAAGTCGACCGCCTGGGGAGTACGGTCGCAAGATTAAAACTCAAAGGAATTGACGGGGATTT
AC-CAAGCGGTGGATGATGTGGATTAATTCGATGCAACGCGAAAAACCTTACCTACCCTTGACATGTCAGGAACCCTGAA
GAGATTCGGGGGTGCTCGAAAGAGAACCTGAACACAGGTGCTGCATGGCTGTTGTCAGCTCGTGTCGTGAGATGTTGGGT
TAAGTCCCGCAACGAGCGCAACCCTTGTCATTAGTTG-------------------------------------------
--------------------------------------------------------------------------------
----------------------------------------------------------------------

>Oxalobacter_formigenes_str._OXWR_wild_rat_cecum_prokMSA_id:70632_U49752.1
TACGTAGGGTGCGAGCGTTAATTGGAATTACTGGGCGTAAAGCGTGCGCAGGCGNTTGT--GTAAGATAGATGTGAAATG
CCCGGGCTCAACCTGGGAATTGCATTTGTGACTGCACGGCTAGAGTGTGTCAGAGGGGGGTAGAATACCACGTGTAGCAG
TGAAATGCGTAGATATGTGGAGGTATACCGATGGCGAAGGCAGCCCCCTGGGATAACACTGACGCTCATGCACGATAGCT
GGGGGAGCAAACCGGATTAGATACCCTGGTAGTCCACGCCCTAAACGATGTCGACTAGGTGTTGGGTCTTAATTGACTTA
GTAACGCAGCTAACGCGTGAAGTCGACCGCCTGGGGAGTACGGTCGCAAGATTAAAACTCAAAGGAATTGACGGGGA-CC
GCACAAGCGGTGGATGATGTGGATTAATTCGATGCAACGCGAAAAACCTTACCTACCCTTGACATGTCAGGAATCCCGAA
AAGATTTGGGAGTGCTCGAAAGAGAGCCTGAACACAGGTGCTGCATGGCTGTCGTCAGCTCGTGTCGTGAGATGTTGGGT
TAAGTCCCGCAACGAGCGCAACCCTTGTCATTAGTTG-------------------------------------------
--------------------------------------------------------------------------------
----------------------------------------------------------------------

>n7366
TACGTAGGGTGCGAGCGTTAATCGGAATTACTGGGCGTAAAGCGTGCGCAGGCGGTTGT--GTAAGACAGATGTGAAATG
CCCGGGCTCAACCTGGGAATTGCATTTGTGACTGCACGGCTAGAGTGTGTCAGAGGGGGGTAGAATTCCACGTGTAGCAG
TGAAATGCGTAGATATGTGGAGGAATACCGATGGCGAAGGCAGCCCCCTGGAATAACACTGACGCTCATGCACGAAAGCA
TGGGGAGCAAACAGGATTAGATACCCTGGTAGTCCACGCCCTAAACGATGTCGACTAGTTGTTGGGTCTAATTCAACTTA
GTAACGCAGCTAACGCGTGAAGTCGACCGCCTGGGGAGTACGGTCGCAAGATTAAAACTCAAAGGAATTGACGGGGA-CC
GCACAAGCGGTGGATGATGTGGATTAATTCGATGCAGCGCGAAAAACCTTACCTACCCTTGACATGTCAGGAACCCTGAA
GAGATTCGGGGGTGCTCGAAAGAGAACCTGAACACAGGTGCTGCATGGCTGTCGTCAGCTCGTGTCGTGAGATGTTGGGT
TAAGTCCCGCAACGAGCGCAACCCTTGTCATTAGTTG-------------------------------------------
--------------------------------------------------------------------------------
----------------------------------------------------------------------

>Oxalobacter_formigenes_str._BLISS_human_feces_prokMSA_id:7366_U49750.1
TACGTAGGGTGCGAGCGTTAATCGGAATTACTGGGCGTAAAGCGTGCGCAGGCGGTTGT--GTAAGACAGATGTGAAATG
CCCGGGCTCAACCTGGGAATTGCATTTGTGACTGCACGGCTAGAGTGTGTCAGAGGGGGGTAGAATTCCACGTGTAGCAG
TGAAATGCGTAGATATGTGGAGGAATACCGATGGCGAAGGCAGCCCCCTGGAATAACACTGACGCTCATGCACGAAAGCA
TGGGGAGCAAACAGGATTAGATACCCTGGTAGTCCACGCCCTAAACGATGTCGACTAGTTGTTGGGTCTAATTCAACTTA
GTAACGCAGCTAACGCGTGAAGTCGACCGCCTGGGGAGTACGGTCGCAAGATTAAAACTCAAAGGAATTGACGGGGA-CC
GCACAAGCGGTGGATGATGTGGATTAATTCGATGCAGCGCGAAAAACCTTACCTACCCTTGACATGTCAGGAACCCTGAA
GAGATTCGGGGGTGCTCGAAAGAGAACCTGAACACAGGTGCTGCATGGCTGTCGTCAGCTCGTGTCGTGAGATGTTGGGT
TAAGTCCCGCAACGAGCGCAACCCTTGTCATTAGTTG-------------------------------------------
--------------------------------------------------------------------------------
----------------------------------------------------------------------

>Oxalobacter_formigenes_str._BA4_human_feces_prokMSA_id:7365_U49749.2
TACGTAGGGTGCGAGCGTTAATCGGAATTACTGGGCGTAAAGCGTGCGCAGGCGGTTGTBAGTAAGACAGATGTGAAATG
CCCGGGCTCAACCTGGGAATTGCATTTGTGACTGCCCGGCTTGAGAGTGTGTGAGGGGGGTAGAATTCTACGTGTAGCA-
TGAAATGCGTAGATATGTGGAGGAATACCGATGGCGAAGGCAGCCCCCTGGAATAACACTGACGCTCATGCACGAAAGCA
TGGGGAGCAAACAGGATTAGATACCCTGGTAGTCCACGCCCTAAACGATGTCGACTAGTTGTTGGGTCTTAATTGACTTA
GTAACGCAGCTAACGCGTGAAGTCGACCGCCTGGGGAGTACGGTCGCAAGATTAAAACTCAAAGGAATTGACGGGGA-CC
GCACAAGCGGTGGATGATGTGGATTAATTCGATGCAACGCGAAAAACCTTACCTACCCTTGACATGTCAGGAACCCTGAA
GAGATTCGGGGGTGCTCGAAAGAGAACCTGAACACAGGTGCTGCATGGCTGTCGTCAGCTCGTGTCGTGAGATGTTGGG-
TAAGTCCCGCAACGAGCGCAACCCTTGTCATTAGTTG-------------------------------------------
--------------------------------------------------------------------------------
----------------------------------------------------------------------

>Oxalobacter_formigenes_str._HC1_human_feces_prokMSA_id:7372_U49758.1
TACGTAGGGTGCGAGCGTTAATCGGAATTACTGGGCGTAAAGCGTGCGCAGGCGGTTGT--GTAAGACAGATGTGAAATG
CCCGGGCTCAACCTGGGAATTGCATTTGTGACTGCCCGGCTTGAGAGTGTGTGAGGGGGGTAGAATTCTACGTGTAGCAG
TGAAATGCGTAGATATGTGGAGGAATACCGATGGCGAAGGCAGCCCCCTGGAATAACACTGACGCTCATGCACGAAAGCA
TGGGGAGCAAACAGGATTAGATACCCTGGTAGTCCACGCCCTAAACGATGTCGACTAGTTGTTGGGTCTTAATTGACTTA
GTAACGCAGCTAACGCGTGAAGTCGACCGCCTGGGGAGTACGGTCGCAAGATTAAAACTCAAAGGAATTGACGGGGA-GC
GCACAAGCGGTGGATGATGTGGATTAATTCGATGCAACGCGAAAAACCTTACCTACCCTTGACATGTCAGGAATCCAGAA
GAGATTTGGGAGTGCTCGAAAGAGAGCCTGAACACAGGTGCTGCATGGCTGTCGTCAGCTCGTGTCGTGAGATGTTGGGT
TAAGTCCCGCAAAGAGCGCAACCCTTGTCATTAGTTG-------------------------------------------
--------------------------------------------------------------------------------
----------------------------------------------------------------------

>Oxalobacter_formigenes_str._SOX-4_freshwater_lake_sediment_prokMSA_id:7367_U497
TACGTAGGGTGCGAGCGTTAATCGGAATTACTGGGCGTAAAGCGTGCGCAGGCGGTTGT--GTAAGACAGATGTGAAATG
CCCGGGCTCAACCTGGGAATTGCATTTGTGACTGCCCGGCTTGAGAGTGTGTGAGGGGGGTAGAATTCTACGTGTAGCAG
TGAAATGCGTAGATATGTGGAGGAATACCGATGGCGAAGGCAGCCCCCTGGAATAACACTGACGCTCATGCACGAAAGCA
TGGGGAGCAAACAGGATTAGATACCCTGGTAGTCCACGCCCTAAACGATGTCGACTAGTTGTTGGGTCTTAATTGACTTA
GTAACGCAGCTAACGCGTGAAGTCGACCGCCTGGGGAGTACGGTCGCAAGATTAAAACTCAAAGGAATTGACGGGGA-CC
GCACAAGCGGTGGATGATGTGGATTAATTCGATGCAACGCGAAAAACCTTACCTACCCTTGACATGTCAGGAATCCCGAA
GAGATTTGGGAGTGCTCGAAAGAGAGCCTGAACACAGGTGCTGCATGGCTGTCGTCAGCTCGTGTCGTGAGATGTTGGGT
TAAGTCCCGCAACGAGCGCAACCCTTGTCATTAGTTG-------------------------------------------
--------------------------------------------------------------------------------
----------------------------------------------------------------------

>Oxalobacter_formigenes_str._OXB_ovinen_rumen_prokMSA_id:7364_U49757.2
TACGTAGGGTGCGAGCGTTAATCGGAATTACTGGGCGTAAAGCGTGCGCAGGCGGTTGT--GTAAGACAGATGTGAAATG
CCCGGGCTCAACCTGGGAATTGCATTTGTGACTGCACGGCTAGAGTGTGTCAGAGGGGGGTAGAATTCCACGTGTAGCAG
TGAAATGCGTAGATATGTGGAGGAATACCGATGGCGAAGGCAGCCCCCTGGGATAACACTGACGCTCATGCACGAAAGCG
TGGGGAGCAAACAGGATTAGATACCCTGGTAGTCCACGCACTAAACGATGTCGACTAGTTGTTGGGTCTTAATAGACTTA
GTAACGCAGCTAACGCGTGAAGTCGACCGCCTGGGGAGTACGGTCGCAAGATTAAAACTCAAAGGAATTGACGGGGA-AA
GCACAAGCGGTGGATGATGTGGATTAATTCGATGCAACGCGAAAAACCTTACCTACCCTTTACATGTCAGAAATCCCGAA
GAGATTTGGGAGTGCTCGAAAGAGAGCCTGAACACAGGTGCTGCATGGCTGTCGTCAGCTCGTGTCGTGAGATGTTCGGT
TAAGTCCCGCAACGAGCGCAACCCTTGTCATTAGTTG-------------------------------------------
--------------------------------------------------------------------------------
----------------------------------------------------------------------

>Oxalobacter_formigenes_str._OXB;_ATCC_35274_prokMSA_id:571425_NR_029188.1
TACGTAGGGTGCGAGCGTTAATCGGAATTACTGGGCGTAAAGCGTGCGCAGGCGGTTGT--GTAAGACAGATGTGAAATG
CCCGGGCTCAACCTGGGAATTGCATTTGTGACTGCACGGCTAGAGTGTGTCAGAGGGGGGTAGAATTCCACGTGTAGCAG
TGAAATGCGTAGATATGTGGAGGAATACCGATGGCGAAGGCAGCCCCCTGGGATAACACTGACGCTCATGCACGAAAGCG
TGGGGAGCAAACAGGATTAGATACCCTGGTAGTCCACGCACTAAACGATGTCGACTAGTTGTTGGGTCTTAATAGACTTA
GTAACGCAGCTAACGCGTGAAGTCGACCGCCTGGGGAGTACGGTCGCAAGATTAAAACTCAAAGGAATTGACGGGGA-AA
GCACAAGCGGTGGATGATGTGGATTAATTCGATGCAACGCGAAAAACCTTACCTACCCTTTACATGTCAGAAATCCCGAA
GAGATTTGGGAGTGCTCGAAAGAGAGCCTGAACACAGGTGCTGCATGGCTGTCGTCAGCTCGTGTCGTGAGATGTTCGGT
TAAGTCCCGCAACGAGCGCAACCCTTGTCATTAGTTG-------------------------------------------
--------------------------------------------------------------------------------
----------------------------------------------------------------------

>n360508
TACGTAGGGTGCGAGCGTTAATCGGAATTACTGGGCGTAAAGCGTGCGCAGGCGGTTGT--GTAAGACAGATGTGAAATG
CCCGGGCTTAACCTGGGAACTGCATTTGTGACTGCACGGCTAGAGTGTGTCAGAGGGGGGTAGAATTCCACGTGTAGCAG
TGAAATGCGTAGATATGTGGAGGAATACCGATGGCGAAGGCAGCCCCCTGGGATAACACTGACGCTCATGCACGAAAGCG
TGGGGAGCAAACAGGATTAGATACCCTGGTAGTCCACGCCCTAAACGATGTGGGCTAGTTGTTGGGTGTTAATTGACTTA
GTAACGCAGCTAACGCGTGAAGTCGACCGCCTGGGGAGTACGGTCGCAAGATTAAAACTCAAAGGAATAGACGGGGACCC
GCACAAGCGGTGGATGATGTGGATTAATTTGATGCAACGCGAAAAACCTTACCTACCCTCGACATGTCAGGAACCCTGAA
GAGATTCGGGGGTGCTCGAAAGAGAACCTGAACACAGGTGCTGCATGGCTGTCGTCAGCTCGTGTCGTGAGATGTTGGGT
TAAGTCCCGCAACGAGCGCAACCCTTGTCATTAGTTG-------------------------------------------
--------------------------------------------------------------------------------
----------------------------------------------------------------------

>Oxalobacter_formigenes_str._HOxBLS_prokMSA_id:470759_ACDP01000054.1
TACGTAGGGTGCGAGCGTTAATCGGAATTACTGGGCGTAAAGCGTGCGCAGGCGGTTGT--GTAAGACAGATGTGAAATG
CCCGGGCTTAACCTGGGAATTGCATTTGTGACTGCACGGCTAGAGTGTGTCAGAGGGGGGTAGAATTCCACGTGTAGCAG
TGAAATGCGTAGATATGTGGAGGAATACCGATGGCGAAGGCAGCCCCCTGGGATAACACTGACGCTCATGCACGAAAGCG
TGGGGAGCAAACAGGATTAGATACCCTGGTAGTCCACGCCCTAAACGATGTCGACTAGTTGTTGGGTCTTAATTGACTTA
GTAACGCAGCTAACGCGTGAAGTCGACCGCCTGGGGAGTACGGTCGCAAGATTAAAACTCAAAGGAATTGACGGGGACCC
GCACAAGCGGTGGATGATGTGGATTAATTCGATGCAACGCGAAAAACCTTACCTACCCTTGACATGTCAGGAACCCTGAA
GAGATTCGGGGGTGCTCGAAAGAGAACCTGAACACAGGTGCTGCATGGCTGTCGTCAGCTCGTGTCGTGAGATGTTGGGT
TAAGTCCCGCAACGAGCGCAACCCTTGTCATTAGTTG-------------------------------------------
--------------------------------------------------------------------------------
----------------------------------------------------------------------

>n7369
TACGTAGGGTGCGAGCGTTAATCGGAATTACTGGGCGTAAAGCGTGCGCAGGCGGTTGT--GTAAGACAGATGTGAAATG
CCCGGGCTCAACCTGGGAATTGCATTTGTGACTGCCCGGCTTGAGAGTGTCAGAGGGGGGTAGAATTCCACGTGTAGCAG
TGAAATGCGTAGATATGTGGAGGAATACCGATGGCGAAGGCACCCCCCTGGGATAACACTGACGCTCATGCACGAAAGCG
TGGGGAGCAAACAGGATTAGATACCCTGGTAGTCCACGCCCTAAACGATGTCGACTAGTTGTTGGGTCTTAATTGACTTA
GTAACGCAGCTAACGCGTGAAGTCGACCGCCTGGGGAGTACGGTCGCAAGATTAAAACTCAAAGGAATTGACGGGGTCCC
GCACAAGCGGTGGATGATGTGGATTAATTCGATGCAACGCGAAAAACCTTACCTACCCTTGACATGTCAGGAATCCCGAA
GAGATTTGGGAGTGCTCGAAAGAGAGCCTGAACACAGGTGCTGCATGGCTTTCGTCAGCTCGTGTCGTGAGATGTTGGGT
TAAGTCCCGCAACGAGCGCAACCCTTGTCATTAGTTG-------------------------------------------
--------------------------------------------------------------------------------
----------------------------------------------------------------------

>Oxalobacter_formigenes_str._OXCR_laboratory_rat_cecum_prokMSA_id:7369_U49754.1
TACGTAGGGTGCGAGCGTTAATCGGAATTACTGGGCGTAAAGCGTGCGCAGGCGGTTGT--GTAAGACAGATGTGAAATG
CCCGGGCTCAACCTGGGAATTGCATTTGTGACTGCCCGGCTTGAGAGTGTCAGAGGGGGGTAGAATTCCACGTGTAGCAG
TGAAATGCGTAGATATGTGGAGGAATACCGATGGCGAAGGCACCCCCCTGGGATAACACTGACGCTCATGCACGAAAGCG
TGGGGAGCAAACAGGATTAGATACCCTGGTAGTCCACGCCCTAAACGATGTCGACTAGTTGTTGGGTCTTAATTGACTTA
GTAACGCAGCTAACGCGTGAAGTCGACCGCCTGGGGAGTACGGTCGCAAGATTAAAACTCAAAGGAATTGACGGGGTCCC
GCACAAGCGGTGGATGATGTGGATTAATTCGATGCAACGCGAAAAACCTTACCTACCCTTGACATGTCAGGAATCCCGAA
GAGATTTGGGAGTGCTCGAAAGAGAGCCTGAACACAGGTGCTGCATGGCTTTCGTCAGCTCGTGTCGTGAGATGTTGGGT
TAAGTCCCGCAACGAGCGCAACCCTTGTCATTAGTTG-------------------------------------------
--------------------------------------------------------------------------------
----------------------------------------------------------------------

>Oxalobacter_formigenes_str._OXGP_guinea_pig_cecum_prokMSA_id:7368_U49753.1
TACGTAGGGTGCGAGCGTTAATCGGAATTACTGGGCGTAAAGCGTGCGCAGGCGGTTGT--GTAAGACAGATGTGAAATC
CCCGGGCTCAACCTGGGAATTGCATTTGTGACTGCACGGCTTGAGTGTGTCAGAGGGGGGTAGAATTCCACGTGTAGCAG
TGAAATGCGTAGATATGTGGAGGAATACCGATGGCGAAGGCAGCCCCCTGGGATAACACTGACGCTCATGCACGAAAGCA
TGGGGAGCAAACAGGATCTGATACCCTGGTAGTCCACGCCCTAAACGATGTCGACTAGTTGTTGGGTCTTAATTGACTTA
GTAACGCAGCTAACGCGTGAAGTCGACCGCCTGGGGAGTACGGTCGCAAGATTAAAACTCAAAGGAATTGACGGGGA-CC
GCACAAGCGGTGGATGATGTGGATTAATTCGATGCAACGCGAAAAACCTTACCTACCCTTGACATGTCAGGAATCCCGAA
GAGATTTGGGAGTGCTCGAAAGAGAGCCTGAACACAGGTGCTGCATGGCTGTCGTCAGCTCGTGTCGTGAGATGTTGGGT
TAAGTCCCGCAACGAGCGCAACCCTTGTCATTAGTTG-------------------------------------------
--------------------------------------------------------------------------------
----------------------------------------------------------------------

>Oxalobacter_formigenes_str._OXCC13_prokMSA_id:470760_ACDQ01000020.1
TACGTAGGGTGCGAGCGTTAATCGGAATTACTGGGCGTAAAGCGTGCGCAGGCGGTTGT--GTAAGACAGATGTGAAATG
CCCGGGCTCAACCTGGGAATTGCATTTGTGACTGCACGGCTAGAGTGTGTCAGAGGGGGGTAGAATTCCACGTGTAGCAG
TGAAATGCGTAGATATGTGGAGGAATACCGATGGCGAAGGCAGCCCCCTGGGATAACACTGACGCTCATGCACGAAAGCG
TGGGGAGCAAACAGGATTAGATACCCTGGTAGTCCACGCCCTAAACGATGTCGACTAGTTGTTGGGTCTTAATTGACTTA
GTAACGCAGCTAACGCGTGAAGTCGACCGCCTGGGGAGTACGGTCGCAAGATTAAAACTCAAAGGAATTGACGGGGACCC
GCACAAGCGGTGGATGATGTGGATTAATTCGATGCAACGCGAAAAACCTTACCTACCCTTGACATGTCAGGAATCCCGAA
GAGATTTGGGAGTGCTCGAAAGAGAGCCTGAACACAGGTGCTGCATGGCTGTCGTCAGCTCGTGTCGTGAGATGTTGGGT
TAAGTCCCGCAACGAGCGCAACCCTTGTCATTAGTTG-------------------------------------------
--------------------------------------------------------------------------------
----------------------------------------------------------------------

>Oxalobacter_formigenes_str._OXC_pig_cecum_prokMSA_id:7370_U49755.1
TACGTAGGGTGCGAGCGTTAATCGGAATTACTGGGCGTAAAGCGTGCGCAGGCGGTTGT--GTAAGACAGATGTGAAATC
CCCGGGCTCAACCTGGGAATTGCATTTGTGACTGCACGGCTTGAGTGTGTCAGAGGGGGGTAGAATTCTACGTGTAGCAG
TGAAATGCGTAGATATGTGGAGGAATACCGATGGCGAAGGCAGCCCCCTGGGATAACACTGACGCTCATGCACGAAAGCG
TGGGGAGCAAACAGGATTAGATACCCTGGTAGTCCACGCCCTAAACGATGTCGACTAGTTGTTGGGTCTTAATTGACTTA
GTAACGCAGCTAACGCGTGAAGTCGACCGCCTGGGGAGTACGGTCGCAAGATTAAAACTCAAAGGAATTGACGGGGA-CC
GCACAAGCGGTGGATGATGTGGATTAATTCGATGCAACGCGAAAAACCTTACCTACCCTTGACATGTCAGGAATCCCGAA
GAGATTTGGGAGTGCTCGAAAGAGAGCCTGAACACAGGTGCTGCATGGCTGTCGTCAGCTCGTGTCGTGAGATGTTGGGT
TAAGTCCCGCAACGAGCGCAACCCTTGTCATTAGTTG-------------------------------------------
--------------------------------------------------------------------------------
----------------------------------------------------------------------
