# Supplementary material for: Oxalobacter formigenes-associated host features and microbial community structures examined using the American Gut Project
Source: Microbiome. 2017 Aug 25;5:108. doi: 10.1186/s40168-017-0316-0 (PMC5571629; doi:10.1186/s40168-017-0316-0)
Supplement: Supplementary file 10 — Statistical details of the phylogenetic tree in Fig. 1b. (TXT 424 bytes) [file 40168_2017_316_MOESM10_ESM.txt]

. Tree search : NNIs. Initial tree : BIONJ
. Model of nucleotides substitution : HKY85
. Number of taxa : 17
. Log-likelihood : -1317.64600
. Discrete gamma model : Yes
  - Number of categories : 4
  - Gamma shape parameter : 0.971
. Proportion of invariant : 0.523
. Transition/transversion ratio : 2.797
. Nucleotides frequencies :
  - f(A)= 0.26538
  - f(C)= 0.20585
  - f(G)= 0.30948
  - f(T)= 0.21928
. Time used 0h0m7s
