# Supplementary material for: Oxalobacter formigenes-associated host features and microbial community structures examined using the American Gut Project
Source: Microbiome. 2017 Aug 25;5:108. doi: 10.1186/s40168-017-0316-0 (PMC5571629; doi:10.1186/s40168-017-0316-0)
Supplement: Supplementary file 11 — Alignment results of full 16S rRNA gene sequences of 13 O. formigenes strains and O. vicrioformis. (FASTA 22 kb) [file 40168_2017_316_MOESM11_ESM.fasta]

>Oxalobacter_vibrioformis_str._DSM5502_prokMSA_id:826570_FR733700.1
-------------TTGATCCTGGCTCAGATTGAACGCTGGCGGCATGCTTTACACATGCAAGTCGAACGGCAGCGCGGGG
CTTCGGTCCTGGCGGCGAGTGGCGAACGGGTGAGTAACACATCGGAACGTACCTGGGAGTGGGGGATAACCAGTCGAAAG
ATTGGCTAATACCGCATACCATCCACGGATGAAAGAGGGGGACCTTCGGGCCTCTTGCTTCCAGAGCGGCCGATGCCTG-
ATTAGCTAGTTGGTGGGGTAAAAGCCTACCAAGGCGACGATCAGTAGCTGGTCTGAGAGGACGATCAGCCACACTGGGAC
TGAGACACGGCCCAGACTCCTACGGGAGGCAGCAGTGGGGAATTTTGGACAATGGGGGCAACCCTGATCC-AGCAATGCC
GCGTGAGTGAAGAAGGCCTTCGGGTTGTAAAGCTCTTTTGTCAGGGAAGAAACGGGCTGTGCTAATACCATAGCCTACTG
ACGGTACCTGAAGAATAAGCACCGGCTAACTACGTGCCAGCAGCCGCGGTAATACGTAGGGTGCAAGCGTTAATCGGAAT
TACTGGGCGTAAAGCGTGCGCAGGCGGTTGT--GTAAGACAGGTGTGAAATGCCCGGGCTTAACCTGGGAACTGCACTTG
TGACTGCACGGCTAGAGTGTGTCAGAGGGGGGTAGAATTCCACGTGTAGCAGTGAAATGCGTAGATATGTGGAGGAATAC
CGATGGCGAAGGCAGCCCCCTGGGATAACACTGACGCTCATGCACGAAAGCGTGGGGAGCAAACAGGATTAGATACCCTG
GTAGTCCACGCCCTAAACGATGTCAACTAGTTGTCGGGTCTTAATTGACTTGGTAACGCAGCTAACGCGTGAAGTTGACC
GCCTGGGGAGTACGGTCGCAAGATTAAAACTCAAAGGAATTGACGGGGACCCGCACAAGCGGTGGATGATGTGGATTAAT
TCGATGCAACGCGAAAAACCTTACCTACCCTTGACATGTCAGGAATATCGAAGAGATTTGATAGTGCTCGAAAGAGAACC
TGAACACAGGTGCTGCATGGCTGTCGTCAGCTCGTGTCGTGAGATGTTGGGTTAAGTCCCGCAACGAGCGCAACCCTTGT
CATTAATTGCCATCATTCAGTTGGGCACTTTAATGAGACTGCCGGTGACAAACCGGAGGAAGGTGGGGATGACGTCAAGT
ACTCATGGCCCTTATGGGTAGGGCTTCACACGTCATACAATGGTGCATACAGAGGGTTGCCAAGCCGCGAGGTGGAGCTA
ATCCCAGAAAGTGCATCGTAGTCCGGATTGTAGTCTGCAACTCGACTACATGAAGTTGGAATCGCTAGTAATCGCGGATC
AGCATGCCGCGGTGAATACGTTCCCGGGTCTTGTACACACCGCCCGTCACACCATGGGAGCGGGTTTTACCAGAAGTAGG
TAGCTTAACCGTAAGGAGGGCGCTTACCACGGTAGGATTCGTGACTGGGGTGAAGTCGTAACAAGGTAGCCGTATCGGAA
GGTGCGGCTGGATCACCTCCT---------

>Oxalobacter_formigenes_str._OXCR_laboratory_rat_cecum_prokMSA_id:7369_U49754.1
--------------TGAWCCTGGCTCAGATTGAACGCTGGCGGCATGCTTTACACATGCAAGTCGAACGGCAGCATGGGG
--GCAACCCTGATGGCGAGTGGCGAACGGGTGAGTAATATATCGGAACGTGCCCAGGAGTGGGGGACAACCAGTCGAAAG
ATTGGCTAATACCGCATACGATCTACGGATGAAAGTGGGGGACCTTCGGGCCTCACGCTCCTGGAGTGGCCGATAGCTG-
ATTAGCTAGTTGGTGGGGTAAAGGCCTACCAAGGCGATGATCAGTAGCTGGTCTGAGAGGACGATCAGCCACACTGGGAC
TGAGACACGGCCCAGACTCCTACGGGAGGCAGCAGTGGGGAATTTTGGACAATGGGGGCAACCCTGATCC-AGCAATGCC
GCGTGAGTGAAGAAGGCCTTCGGGTTGTAAAGCTCTTTTGTCAGGGAAGAAAAGGACCGGGCCAATACCCTGGTTTCATG
ACGGTACCTGAAGAATAAGCACCGGCTAACTACGTGCCAGCAGCCGCGGTAATACGTAGGGTGCGAGCGTTAATCGGAAT
TACTGGGCGTAAAGCGTGCGCAGGCGGTTGT--GTAAGACAGATGTGAAATGCCCGGGCTCAACCTGGGAATTGCATTTG
TGACTGCCCGGCTTGAGAGTGTCAGAGGGGGGTAGAATTCCACGTGTAGCAGTGAAATGCGTAGATATGTGGAGGAATAC
CGATGGCGAAGGCACCCCCCTGGGATAACACTGACGCTCATGCACGAAAGCGTGGGGAGCAAACAGGATTAGATACCCTG
GTAGTCCACGCCCTAAACGATGTCGACTAGTTGTTGGGTCTTAATTGACTTAGTAACGCAGCTAACGCGTGAAGTCGACC
GCCTGGGGAGTACGGTCGCAAGATTAAAACTCAAAGGAATTGACGGGGTCCCGCACAAGCGGTGGATGATGTGGATTAAT
TCGATGCAACGCGAAAAACCTTACCTACCCTTGACATGTCAGGAATCCCGAAGAGATTTGGGAGTGCTCGAAAGAGAGCC
TGAACACAGGTGCTGCATGGCTTTCGTCAGCTCGTGTCGTGAGATGTTGGGTTAAGTCCCGCAACGAGCGCAACCCTTGT
CATTAGTTGCTA-----CGAAAGGGCACTCTAATGAAACTCCCGGTGACAAACCGGAGGAACGTGGGGATGACGTCAAGT
CCTCATGCCCCTTATGGGTAGGCCTTCACACGTCATACAATGGTGCATACAGAGGGTTGCCAACCCAAGAGGGGGAGCTA
ATCCCAGAAAGTTCATCGTAGTCCGGATCGGAGTCTGCAACTCGACTCCATGAAGATGGAATCGCTAGTAATCGCGGATC
AGCATGTCGCGGTGAATACGTTCCCGGGTCTTGTACACACCGCCCGTCACACCATGGGAGCGGGTTTTACCAGAAGTAGG
TAGCTTAACCGCAAGGAGGGCGCTTACCACGGTAGGATTCGTGACTGGGGTGAAGTCGTGACAAGGTAA-----------
------------------------------

>Oxalobacter_formigenes_str._BLISS_human_feces_prokMSA_id:7366_U49750.1
------GAAGAGTTTGATCCTGGCTCAGATTGAACGCTGGCGGCATGCTTTACACATGCAAGTCGAACGGCAGCATGGGG
--GCAA-CCTGATGGCGAGTGGCGAACGGGTGAGTAATATATCGGAACGTACCCAAGAGTGGGGGACAACCAGTCGAAAG
ATTGGCTAATACCGCATACGATCTAAGGTTGAAAGTGGGGGACCTTCGGGCCTCACGCTCCTGGAGCGGCCGATAGCTG-
ATTAGCTAGTTGGTGGGGTAAAGGCCTACCAAGGCGATGTTCAGTAGCTGGTCTGAGAGGACGATCAGCCACACTGGGAC
TGAGACACGGCCCAGTCGCCTACGGGAGGCAGCAGTGGGGAATTTTGGACAATGGGGGAAACCCTGATCC-AGCAATGCC
GCGTGAGTGAAGAAGGCCTTCGGGTTGTAAAGCTCTTTTGTCAGGGAAGAAAAGGACTGGGCCAATATCCCGATTAGATG
ACGGTACCTGAAGAATAAGCACCGGCTAACTACGTGCCAGCAGCCGCGGTAATACGTAGGGTGCGAGCGTTAATCGGAAT
TACTGGGCGTAAAGCGTGCGCAGGCGGTTGT--GTAAGACAGATGTGAAATGCCCGGGCTCAACCTGGGAATTGCATTTG
TGACTGCACGGCTAGAGTGTGTCAGAGGGGGGTAGAATTCCACGTGTAGCAGTGAAATGCGTAGATATGTGGAGGAATAC
CGATGGCGAAGGCAGCCCCCTGGAATAACACTGACGCTCATGCACGAAAGCATGGGGAGCAAACAGGATTAGATACCCTG
GTAGTCCACGCCCTAAACGATGTCGACTAGTTGTTGGGTCTAATTCAACTTAGTAACGCAGCTAACGCGTGAAGTCGACC
GCCTGGGGAGTACGGTCGCAAGATTAAAACTCAAAGGAATTGACGGGGA-CCGCACAAGCGGTGGATGATGTGGATTAAT
TCGATGCAGCGCGAAAAACCTTACCTACCCTTGACATGTCAGGAACCCTGAAGAGATTCGGGGGTGCTCGAAAGAGAACC
TGAACACAGGTGCTGCATGGCTGTCGTCAGCTCGTGTCGTGAGATGTTGGGTTAAGTCCCGCAACGAGCGCAACCCTTGT
CATTAGTTGCTA-----CGAAAGGGCACTCTAATGAAACTGCCGGTGACATACCGGAGGAAGGTGGGGATGACGTCAAGT
CCTCATGGCCCTTATGGGTAGGGCTTCACACGTCATACAATGGTGCATACAGAGGGTTGCCAACCTAAGAGGGGGAGCTA
ATCCCAGAAAGTTCATCGTAGTCCGGATTGGAGTCTGCAACTCGACTCCATGAAGTTGGAATCGCTAGTAATCGCGGATC
AGCATGTCGCGGTGAATACGTTCCCGGGTCTTGTACACACCGCCCGTCACACCATGGGAGCGGGTTTTACCAGAAGTAGG
TAGCTTAACCGCAAGGAGGGCGCTTACCACGGTAGGATTCGTGACTGGGGTGAAGTCCGTACAAGGTAA-----------
------------------------------

>Oxalobacter_formigenes_str._OXWR_wild_rat_cecum_prokMSA_id:70632_U49752.1
-----------GTKTGATCCTGGCTCAGATTGAACGCTGGCGGGATGGTTTACACATGCAAGTCGAACGGCAGCATGGGG
--GCAACCCTGATGGCGAGTGGCGAACGGGTGAGTAATATATCGGAACGTACCCAAGAGTGGGGGACAACCAGTCGAAAG
ATTGGCTAATACCGNATACGATCTAAGGATGAAAGTGGGGGACCTTCGGGCCTCACGCTCCTGGAGCGGCCGATAGCTG-
ATTAGCTAGTTGGTGGGGTAAAGGCCTACCAAGGCGATGATCAGTAGCTGGTCTGAGAGGACGATCAGCCACACTGGGAC
TGAGACACGGCCCAGACTCCTACGGGAGGCAGCAGTGGGGAATTTTGGACAATGGGGGAAACCCTGATCC-AGCAATGCC
GCGTGAGTGAAGAAGGCCTTCGGGTTGTAAAGCTCTTTTGTCAGGGAAGAAATTGATTGGGCTAATATCCCGATTAGATG
ACGGTACCTGAAGAATAAGCACCGGCTAAATACGTGCCAGCAGCCGCGGTAATACGTAGGGTGCGAGCGTTAATTGGAAT
TACTGGGCGTAAAGCGTGCGCAGGCGNTTGT--GTAAGATAGATGTGAAATGCCCGGGCTCAACCTGGGAATTGCATTTG
TGACTGCACGGCTAGAGTGTGTCAGAGGGGGGTAGAATACCACGTGTAGCAGTGAAATGCGTAGATATGTGGAGGTATAC
CGATGGCGAAGGCAGCCCCCTGGGATAACACTGACGCTCATGCACGATAGCTGGGGGAGCAAACCGGATTAGATACCCTG
GTAGTCCACGCCCTAAACGATGTCGACTAGGTGTTGGGTCTTAATTGACTTAGTAACGCAGCTAACGCGTGAAGTCGACC
GCCTGGGGAGTACGGTCGCAAGATTAAAACTCAAAGGAATTGACGGGGA-CCGCACAAGCGGTGGATGATGTGGATTAAT
TCGATGCAACGCGAAAAACCTTACCTACCCTTGACATGTCAGGAATCCCGAAAAGATTTGGGAGTGCTCGAAAGAGAGCC
TGAACACAGGTGCTGCATGGCTGTCGTCAGCTCGTGTCGTGAGATGTTGGGTTAAGTCCCGCAACGAGCGCAACCCTTGT
CATTAGTTGCTA-----CGAAAGGGCACTCTAATGAAACTGCCGGTGACAAACCGGAGGAAGGTGGGGATGACGTCAAGT
CCTCATGGCCCTTATGGGTAGGGCTTCACACGTCATACAATGGTGCATACAGAGGGTTGCCAACCCGAGAGGGGGAGCTA
ATCTCAGAAAGTGCATCGTAGTCCGGATTGAAGTCTGCAACTCGACTTCATGAAGTTGGAATCGCTAGTAATCGCGGATC
AGCATGTCGCGGTGAATACGTTCCCGGGTCTTGTACACACCGCCCGTCACACCATGGGAGCGGGTTTTACCAGAAGTAGG
TAGCTTAACCGTAAGGAGGGCGCTTACCACGGTAGGATTCGTGACTGGGGTGAAGTCGTAACAAGGTAA-----------
------------------------------

>Oxalobacter_formigenes_str._HC1_human_feces_prokMSA_id:7372_U49758.1
-----------GTTTGATCCTGGCTCAGATTGAACGCTGGCGGCATGCTTTACACATGCAAGTCGAACGGCAGCATGGGG
--GCAA-CCTGATGGCGAGTGGCGAACGGGTGAGTAATATATCGGAACGTACCCAAGAGTGGGGGACAACCAGTCGAAAG
ATTGGCTAATACCGCATACGATCTAAGGTTGAAAGTGGGGGACCTTCGGGCCTCACGCTCCTGGAGCGGCCGATAGCTG-
ATTAGCTAGTTGGTGGGGTAAAGGCCTACCAAGGCGATGTTCAGTAGCTGGTCTGAGAGGACGATCAGCCACACTGGGAC
TGAGACACGGCCCAGTCTCCTACGGGAGGCAGCAGTGGGGAATTTTGGACAATGGGGGAAACCCTGATCC-AGCAATGCC
GCGTGAGTGAAGAAGGCCTTCGGGTTGTAAAGCTCTTTTGTCAGGGAAGAAAAGGACTGGGCTAATATCCCGATTAGATG
ACGGTACCTGAAGAATAAGCACCGGCTAACTACGTGCCAGCAGCCGCGGTAATACGTAGGGTGCGAGCGTTAATCGGAAT
TACTGGGCGTAAAGCGTGCGCAGGCGGTTGT--GTAAGACAGATGTGAAATGCCCGGGCTCAACCTGGGAATTGCATTTG
TGACTGCCCGGCTTGAGAGTGTGTGAGGGGGGTAGAATTCTACGTGTAGCAGTGAAATGCGTAGATATGTGGAGGAATAC
CGATGGCGAAGGCAGCCCCCTGGAATAACACTGACGCTCATGCACGAAAGCATGGGGAGCAAACAGGATTAGATACCCTG
GTAGTCCACGCCCTAAACGATGTCGACTAGTTGTTGGGTCTTAATTGACTTAGTAACGCAGCTAACGCGTGAAGTCGACC
GCCTGGGGAGTACGGTCGCAAGATTAAAACTCAAAGGAATTGACGGGGA-GCGCACAAGCGGTGGATGATGTGGATTAAT
TCGATGCAACGCGAAAAACCTTACCTACCCTTGACATGTCAGGAATCCAGAAGAGATTTGGGAGTGCTCGAAAGAGAGCC
TGAACACAGGTGCTGCATGGCTGTCGTCAGCTCGTGTCGTGAGATGTTGGGTTAAGTCCCGCAAAGAGCGCAACCCTTGT
CATTAGTTGCTA-----CGAAAGGGCACTCTAATGAAACTGCCGGTGACAAACCGGAGGAAGGTGGGGATGACGTCAAGT
CCTCATGGCCCTTATGGGTAGGGCTTCACACGTCATACAATGGTGCATACAGAGGGTTGCCAACCCGAGAGGGGGAGCTA
ATCTCAGAAAGTGCATCGTAGTCCGGATTGAAGTCTGCAACTCGACTTCATGAAGTTGGAATCGCTAGTAATCGCGGATC
AGCATGTCGCGGTGAATACGTTCCCGGGTCTTGTACACACCGCCCGTCACACCATGGGAGCGGGTTTTACCAGAAGTAGG
TAGCTTAACCGTAAGGAGGGCGCTTACCACGGTAGGATTCGTGACTGGGGTGAAGTCGTAACAAG---------------
------------------------------

>Oxalobacter_formigenes_str._SOX-4_freshwater_lake_sediment_prokMSA_id:7367_U497
-----------GTTTGATCCTGGCTCAGATTGAACGCTGGCGGCATGCTTTACACATGCAAGTCGAACGGCAGCATGGGG
--GCAA-CCTGATGGCGAGTGGCGAACGGGTGAGTAATATATCGGAACGTACCCAAGAGTGGGGGACAACCAGTCGAAAG
ATTGGCTAATACCGCATACGATCTAAGGTTGAAAGTGGGGGACCTTCGGGCCTCACGCTCCTGGAGCGGCCGATAGCTG-
ATTAGCTAGTTGGTGGGGTAAAGGCCTACCAAGGCGATGTTCAGTAGCTGGTCTGAGAGGACGATCAGCCACACTGGGAC
TGAGACACGGCCCAGTCTCCTACGGGAGGCAGCAGTGGGGAATTTTGGACAATGGGGGAAACCCTGATCC-AGCAATGCC
GCGTGAGTGAAGAAGGCCTTCGGGTTGTAAAGCTCTTTTGTCAGGGAAGAAAAGGACTGGGCTAATATCCCGATTAGATG
ACGGTACCTGAAGAATAAGCACCGGCTAACTACGTGCCAGCAGCCGCGGTAATACGTAGGGTGCGAGCGTTAATCGGAAT
TACTGGGCGTAAAGCGTGCGCAGGCGGTTGT--GTAAGACAGATGTGAAATGCCCGGGCTCAACCTGGGAATTGCATTTG
TGACTGCCCGGCTTGAGAGTGTGTGAGGGGGGTAGAATTCTACGTGTAGCAGTGAAATGCGTAGATATGTGGAGGAATAC
CGATGGCGAAGGCAGCCCCCTGGAATAACACTGACGCTCATGCACGAAAGCATGGGGAGCAAACAGGATTAGATACCCTG
GTAGTCCACGCCCTAAACGATGTCGACTAGTTGTTGGGTCTTAATTGACTTAGTAACGCAGCTAACGCGTGAAGTCGACC
GCCTGGGGAGTACGGTCGCAAGATTAAAACTCAAAGGAATTGACGGGGA-CCGCACAAGCGGTGGATGATGTGGATTAAT
TCGATGCAACGCGAAAAACCTTACCTACCCTTGACATGTCAGGAATCCCGAAGAGATTTGGGAGTGCTCGAAAGAGAGCC
TGAACACAGGTGCTGCATGGCTGTCGTCAGCTCGTGTCGTGAGATGTTGGGTTAAGTCCCGCAACGAGCGCAACCCTTGT
CATTAGTTGCTA-----CGAAAGGGCACTCTAATGAAACTGCCGGTGACAAACCGGAGGAAGGTGGGGATGACGTCAAGT
CCTCATGGCCCTTATGGGTAGGGCTTCACACGTCATACAATGGTGCATACAGAGGGTTGCCAACCCGAGAGGGGGAGCTA
ATCTCAGAAAGTGCATCGTAGTCCGGATTGAAGTCTGCAACTCGACTTCATGAAGTTGGAATCGCTAGTAATCGCGGATC
AGCATGTCGCGGTGAATACGTTCCCGGGTCTTGTACACACCGCCCGTCACACCATGGGAGCGGGTTTTACCAGAAGTAGG
TAGCTTAACCGTAAGGAGGGCGCTTACCACGGTAGGATTCGTGACTGGGGTGAAGTCGTGACAAGGTAA-----------
------------------------------

>Oxalobacter_formigenes_str._OXB_ovinen_rumen_prokMSA_id:7364_U49757.2
-----------GTTTGAKCCTGGCTCAGATTGAACGCTGGCGGCATGCTTTACACATGCAAGTCGAACGGCAGCATGGGG
--GCAA-CCTGATGGCGAGTGGCGAACGGGTGAGTAATATATCGGAACGTACCCCAGAGTGGGGGACAACCAGTCGAAAG
ATTGGCTAATACCGCATACGATCTATGGATGAAAGTGGGGGACCTTCGGGCCTCACGCTCCTGGAGCGGCCGATAGCTG-
ATTAGCTAGTTGGTGGGGTAAAGGCCTACCAAGGCGATGATCAGTAGCTGGTCTGAGAGGACGATCAGCCACACTGGGAC
TGAGACACGGCCCAGACTCCTACGGGAGGCAGCAGTGGGGAATTTTGGACAATGGGGGAAACCCTGATCC-AGCAATGCC
GCGTGAGTGAAGAAGGCCTTCGGGTTGTAAAGCTCTTTTGTCAGGGAAGAAATTGATTGGGCTAATATCCCGATTAGATG
ACGGTACCTGAAGAATAAGCACCGGCTAACTACGTGCCAGCAGCCGCGGTAATACGTAGGGTGCGAGCGTTAATCGGAAT
TACTGGGCGTAAAGCGTGCGCAGGCGGTTGT--GTAAGACAGATGTGAAATGCCCGGGCTCAACCTGGGAATTGCATTTG
TGACTGCACGGCTAGAGTGTGTCAGAGGGGGGTAGAATTCCACGTGTAGCAGTGAAATGCGTAGATATGTGGAGGAATAC
CGATGGCGAAGGCAGCCCCCTGGGATAACACTGACGCTCATGCACGAAAGCGTGGGGAGCAAACAGGATTAGATACCCTG
GTAGTCCACGCACTAAACGATGTCGACTAGTTGTTGGGTCTTAATAGACTTAGTAACGCAGCTAACGCGTGAAGTCGACC
GCCTGGGGAGTACGGTCGCAAGATTAAAACTCAAAGGAATTGACGGGGA-AAGCACAAGCGGTGGATGATGTGGATTAAT
TCGATGCAACGCGAAAAACCTTACCTACCCTTTACATGTCAGAAATCCCGAAGAGATTTGGGAGTGCTCGAAAGAGAGCC
TGAACACAGGTGCTGCATGGCTGTCGTCAGCTCGTGTCGTGAGATGTTCGGTTAAGTCCCGCAACGAGCGCAACCCTTGT
CATTAGTTGCTA-----CGAAAGGGCACTCTAATGAAACTGCCGGTGACAAACCGGAGGAAGGTGGGGATGACGTCAAGT
CCTCATGGCCCTTATGGGTAGGGCTTCACACGTCATACAATGGTGCATACAGAGGGTTGCCAACCCGAGAGGGGGAGCTA
ATCTCAGAAAGTGCATCGTAGTCCGGATTGAAGTCTGCAACTCGACTTCATGAAGTTGGAATCGCTAGTAATCGCGGATC
AGCATGTCGCGGTGAATACGTTCCCGGGTCTTGTACACACCGCCCGTCACACCATGGGAGCGGGTTTTACCAGAAGTAGG
TAGCTTAACCGTAAGGAGGGCGCTTACCACGGTAGGATTCGTGACTGGGGTGAAGTCGTAACAAGGTAA-----------
------------------------------

>Oxalobacter_formigenes_str._OXB;_ATCC_35274_prokMSA_id:571425_NR_029188.1
-----------GTTTGAKCCTGGCTCAGATTGAACGCTGGCGGCATGCTTTACACATGCAAGTCGAACGGCAGCATGGGG
--GCAA-CCTGATGGCGAGTGGCGAACGGGTGAGTAATATATCGGAACGTACCCCAGAGTGGGGGACAACCAGTCGAAAG
ATTGGCTAATACCGCATACGATCTATGGATGAAAGTGGGGGACCTTCGGGCCTCACGCTCCTGGAGCGGCCGATAGCTG-
ATTAGCTAGTTGGTGGGGTAAAGGCCTACCAAGGCGATGATCAGTAGCTGGTCTGAGAGGACGATCAGCCACACTGGGAC
TGAGACACGGCCCAGACTCCTACGGGAGGCAGCAGTGGGGAATTTTGGACAATGGGGGAAACCCTGATCC-AGCAATGCC
GCGTGAGTGAAGAAGGCCTTCGGGTTGTAAAGCTCTTTTGTCAGGGAAGAAATTGATTGGGCTAATATCCCGATTAGATG
ACGGTACCTGAAGAATAAGCACCGGCTAACTACGTGCCAGCAGCCGCGGTAATACGTAGGGTGCGAGCGTTAATCGGAAT
TACTGGGCGTAAAGCGTGCGCAGGCGGTTGT--GTAAGACAGATGTGAAATGCCCGGGCTCAACCTGGGAATTGCATTTG
TGACTGCACGGCTAGAGTGTGTCAGAGGGGGGTAGAATTCCACGTGTAGCAGTGAAATGCGTAGATATGTGGAGGAATAC
CGATGGCGAAGGCAGCCCCCTGGGATAACACTGACGCTCATGCACGAAAGCGTGGGGAGCAAACAGGATTAGATACCCTG
GTAGTCCACGCACTAAACGATGTCGACTAGTTGTTGGGTCTTAATAGACTTAGTAACGCAGCTAACGCGTGAAGTCGACC
GCCTGGGGAGTACGGTCGCAAGATTAAAACTCAAAGGAATTGACGGGGA-AAGCACAAGCGGTGGATGATGTGGATTAAT
TCGATGCAACGCGAAAAACCTTACCTACCCTTTACATGTCAGAAATCCCGAAGAGATTTGGGAGTGCTCGAAAGAGAGCC
TGAACACAGGTGCTGCATGGCTGTCGTCAGCTCGTGTCGTGAGATGTTCGGTTAAGTCCCGCAACGAGCGCAACCCTTGT
CATTAGTTGCTA-----CGAAAGGGCACTCTAATGAAACTGCCGGTGACAAACCGGAGGAAGGTGGGGATGACGTCAAGT
CCTCATGGCCCTTATGGGTAGGGCTTCACACGTCATACAATGGTGCATACAGAGGGTTGCCAACCCGAGAGGGGGAGCTA
ATCTCAGAAAGTGCATCGTAGTCCGGATTGAAGTCTGCAACTCGACTTCATGAAGTTGGAATCGCTAGTAATCGCGGATC
AGCATGTCGCGGTGAATACGTTCCCGGGTCTTGTACACACCGCCCGTCACACCATGGGAGCGGGTTTTACCAGAAGTAGG
TAGCTTAACCGTAAGGAGGGCGCTTACCACGGTAGGATTCGTGACTGGGGTGAAGTCGTAACAAGGTAA-----------
------------------------------

>Oxalobacter_formigenes_str._OXGP_guinea_pig_cecum_prokMSA_id:7368_U49753.1
-----------GTTTGAWCCTGGCTCAGATTGAACGCTGGCGGCATGCTTTACACATGCAAGTCGAACGGCAGCATGGGG
--GCAA-CCTGATGGCGAGTGGCGAACGGGTGAGTACTATATCGGAACGTACCCAAGAGTGGGGGACAACCAGTCGAAAG
ATTGGCTAATACCGCATACGATCTAAGGATGAAAGTGGGGGACCTTCGGGCCTCACGCTCCTGGAGCGGCCGATAGCTG-
ATTAGCTAGTTGGTGGGGTAAAGGCCTACCAAGGCGATGATCAGTAGCTGGTCTGAGAGGACGATCAGCCACACTGGGAC
TGAGACACGGCCCAGACTCCTACGGGAGGCAGCAGTGGGGAATTTTGGACAATGGGGGCAACCCTGATCC-AGCAATGCC
GCGTGAGTGAAGAAGGCCTTCGGGTTGTAAAGCTCTTTTGTCAGGGAAGAAATTGATTGGGCCAATATCCCGATTAGATG
ACGGTACCTGAAGAATAAGCACCGGCTAACTACGTGCCAGCAGCCGCGGTAATACGTAGGGTGCGAGCGTTAATCGGAAT
TACTGGGCGTAAAGCGTGCGCAGGCGGTTGT--GTAAGACAGATGTGAAATCCCCGGGCTCAACCTGGGAATTGCATTTG
TGACTGCACGGCTTGAGTGTGTCAGAGGGGGGTAGAATTCCACGTGTAGCAGTGAAATGCGTAGATATGTGGAGGAATAC
CGATGGCGAAGGCAGCCCCCTGGGATAACACTGACGCTCATGCACGAAAGCATGGGGAGCAAACAGGATCTGATACCCTG
GTAGTCCACGCCCTAAACGATGTCGACTAGTTGTTGGGTCTTAATTGACTTAGTAACGCAGCTAACGCGTGAAGTCGACC
GCCTGGGGAGTACGGTCGCAAGATTAAAACTCAAAGGAATTGACGGGGA-CCGCACAAGCGGTGGATGATGTGGATTAAT
TCGATGCAACGCGAAAAACCTTACCTACCCTTGACATGTCAGGAATCCCGAAGAGATTTGGGAGTGCTCGAAAGAGAGCC
TGAACACAGGTGCTGCATGGCTGTCGTCAGCTCGTGTCGTGAGATGTTGGGTTAAGTCCCGCAACGAGCGCAACCCTTGT
CATTAGTTGCTA-----CGAAAGGGCACTCTAATGAAACTGCCGGTGACAAACCGGAGGAAGGTGGGGATGACGTCAAGT
CCTCATGGCCCTTATGGGTAGGGCTTCACACGTCATACAATGGTGCATACAGAGGGTTGCCAACCCGAGAGGGGGAGCTA
ATCTCAGAAAGTGCATCGTAGTCCGGATTGAAGTCTGCAACTCGACTTCATGAAGTTGGAATCGCTAGTAATCGCGGATC
AGCATGTCGCGGTGAATACGTTCCCGGGTCTTGTACACACCGCCCGTCACACCATGGGAGCGGGTTTTACCAGAAGTAGG
TAGCTTAACCGTAAGGAGGGCGCTTACCACGGTAGGATTCGTGACTGGGGTGAAGTCGTAACAAGGTAA-----------
------------------------------

>Oxalobacter_formigenes_str._OXCC13_prokMSA_id:470760_ACDQ01000020.1
TGAACTGAAGAGTTTGATCCTGGCTCAGATTGAACGCTGGCGGCATGCTTTACACATGCAAGTCGAACGGCAGCATGGGG
--GCAACCCTGATGGCGAGTGGCGAACGGGTGAGTAATATATCGGAACGTACCCAAGAGTGGGGGACAACCAGTCGAAAG
ATTGGCTAATACCGCATACGATCTAAGGATGAAAGTGGGGGACCTTCGGGCCTCACGCTCCTGGAGCGGCCGATAGCTG-
ATTAGCTAGTTGGTGGGGTAAAGGCCTACCAAGGCGATGATCAGTAGCTGGTCTGAGAGGACGATCAGCCACACTGGGAC
TGAGACACGGCCCAGACTCCTACGGGAGGCAGCAGTGGGGAATTTTGGACAATGGGGGAAACCCTGATCC-AGCAATGCC
GCGTGAGTGAAGAAGGCCTTCGGGTTGTAAAGCTCTTTTGTCAGGGAAGAAATTGATTGGGCTAATATCCCGATTAGATG
ACGGTACCTGAAGAATAAGCACCGGCTAACTACGTGCCAGCAGCCGCGGTAATACGTAGGGTGCGAGCGTTAATCGGAAT
TACTGGGCGTAAAGCGTGCGCAGGCGGTTGT--GTAAGACAGATGTGAAATGCCCGGGCTCAACCTGGGAATTGCATTTG
TGACTGCACGGCTAGAGTGTGTCAGAGGGGGGTAGAATTCCACGTGTAGCAGTGAAATGCGTAGATATGTGGAGGAATAC
CGATGGCGAAGGCAGCCCCCTGGGATAACACTGACGCTCATGCACGAAAGCGTGGGGAGCAAACAGGATTAGATACCCTG
GTAGTCCACGCCCTAAACGATGTCGACTAGTTGTTGGGTCTTAATTGACTTAGTAACGCAGCTAACGCGTGAAGTCGACC
GCCTGGGGAGTACGGTCGCAAGATTAAAACTCAAAGGAATTGACGGGGACCCGCACAAGCGGTGGATGATGTGGATTAAT
TCGATGCAACGCGAAAAACCTTACCTACCCTTGACATGTCAGGAATCCCGAAGAGATTTGGGAGTGCTCGAAAGAGAGCC
TGAACACAGGTGCTGCATGGCTGTCGTCAGCTCGTGTCGTGAGATGTTGGGTTAAGTCCCGCAACGAGCGCAACCCTTGT
CATTAGTTGCTA-----CGAAAGGGCACTCTAATGAAACTGCCGGTGACAAACCGGAGGAAGGTGGGGATGACGTCAAGT
CCTCATGGCCCTTATGGGTAGGGCTTCACACGTCATACAATGGTGCATACAGAGGGTTGCCAACCCGAGAGGGGGAGCTA
ATCTCAGAAAGTGCATCGTAGTCCGGATTGAAGTCTGCAACTCGACTTCATGAAGTTGGAATCGCTAGTAATCGCGGATC
AGCATGTCGCGGTGAATACGTTCCCGGGTCTTGTACACACCGCCCGTCACACCATGGGAGCGGGTTTTACCAGAAGTAGG
TAGCTTAACCGTAAGGAGGGCGCTTACCACGGTAGGATTCGTGACTGGGGTGAAGTCGTAACAAGGTAGCCGTATCGGAA
GGTGCGGCTGGATCACCTCCTTTCTAGAGA

>Oxalobacter_formigenes_str._OXC_pig_cecum_prokMSA_id:7370_U49755.1
-----------GTTTGAWCCTGGCTCAGATTGAACGCTGGCGGCATGCTTTACACATGCAAGTCGAACGGCAGCATGGGG
--GCAA-CCTGATGGCGAGTGGCGAACGGGTGAGTACTATATCGGAACGTACCCAAGAGTGGGGGACAACCAGTCGAAAG
ATTGGCTAATACCGCATACGATCTAAGGATGAAAGTGGGGGACCTTCGGGCCTCACGCTCCTGGAGCGGCCGATAGCTG-
ATTAGCTAGTTGGTGGGGTAAAGGCCTACCAAGGCGATGATCAGTAGCTGGTCTGAGAGGACGATCAGCCACACTGGGAC
TGAGACACGGCCCAGACTCCTACGGGAGGCAGCAGTGGGGAATTTTGGACAATGGGGGAAACCCTGATCC-AGCAATGCC
GCGTGAGTGAAGAAGGCCTTCGGGTTGTAAAGCTCTTTTGTCAGGGAAGAAATTGATTGGGCTAATATCCCGATTAGATG
ACGGTACCTGAAGAATAAGCACCGGCTAACTACGTGCCAGCAGCCGCGGTAATACGTAGGGTGCGAGCGTTAATCGGAAT
TACTGGGCGTAAAGCGTGCGCAGGCGGTTGT--GTAAGACAGATGTGAAATCCCCGGGCTCAACCTGGGAATTGCATTTG
TGACTGCACGGCTTGAGTGTGTCAGAGGGGGGTAGAATTCTACGTGTAGCAGTGAAATGCGTAGATATGTGGAGGAATAC
CGATGGCGAAGGCAGCCCCCTGGGATAACACTGACGCTCATGCACGAAAGCGTGGGGAGCAAACAGGATTAGATACCCTG
GTAGTCCACGCCCTAAACGATGTCGACTAGTTGTTGGGTCTTAATTGACTTAGTAACGCAGCTAACGCGTGAAGTCGACC
GCCTGGGGAGTACGGTCGCAAGATTAAAACTCAAAGGAATTGACGGGGA-CCGCACAAGCGGTGGATGATGTGGATTAAT
TCGATGCAACGCGAAAAACCTTACCTACCCTTGACATGTCAGGAATCCCGAAGAGATTTGGGAGTGCTCGAAAGAGAGCC
TGAACACAGGTGCTGCATGGCTGTCGTCAGCTCGTGTCGTGAGATGTTGGGTTAAGTCCCGCAACGAGCGCAACCCTTGT
CATTAGTTGCTA-----CGAAAGGGCACTCTAATGAAACTGCCGGTGACAAACCGGAGGAAGGTGGGGATGACGTCAAGT
CCTCATGGCCCTTATGGGTAGGGCTTCACACGTCATACAATGGTGCATACAGAGGGTTGCCAACCCGAGAGGGGGAGCTA
ATCTCAGAAAGTGCATCGTAGTCCGGATTGAAGTCTGCAACTCGACTTCATGAAGTTGGAATCGCTAGTAATCGCGGATC
AGCATGTCGCGGTGAATACGTTCCCGGGTCTTGTACACACCGCCCGTCACACCATGGGAGCGGGTTTTACCAGAAGTAGG
TAGCTTAACCGTAAGGAGGGCGCTTACCACGGTAGGATTCGTGACTGGGGTGAAGTCGTAACAAGGTAA-----------
------------------------------

>Oxalobacter_formigenes_str._OXK_human_feces_prokMSA_id:7371_U49756.1
--------------TGATCCTGGCTCAGATTGAACGCTGGCGGCATGCTTTACACATGCAAGTCGAACGGCAGCATGGGG
--GCAA-CCTGATGGCGAGTGGCGAACGGGTGAGTAATATATCGGAACGTACCCGAGAGTGGGGGACAACCAGTCGAAAG
ATTGGCTAATACCGCATACGATCTACGGATGAAAGTGGGGGACCTTCGGGCCTCACGCTCCTGGAGCGGCCGATAGCTG-
ATTAGCTAGTTGGTGGGGTAAAGGCCTACCAAGGCGATGATCAGTAGCTGGTCTGAGAGGACGATCAGCCACACTGGGAC
TGAGACACGGCCCAGACTCCTACGGGAGGCAGCAGTGGGGAATTTTGGACAATGGGGGCAACCCTGATCC-AGCAATGCC
GCGTGAGTGAAGAAGGCCTTCGGGTTGTAAAGCTCTTTTGTCAGGGAAGAAAAGGACTGGGTTAATACCCTGGTTTCATG
ACGGTACCTGAAGAATAAGCACCGGCTAACTAGGTGCCAGCAGCCGCGGTAATACGTAGGGTGCGAGCGTTAATCGGAAT
TACTGGGCGTAAAGCGTGCGCAGGCGGTTGT--GTAAGACAGATGTGAAATGCCCGGGCTTAACCTGGGAATTGCATTTG
TGACTGAACGGCTAGAGTGTGTCAGAGGGGGGTAGAATTCCACGTGTAGCAGTGAAATGCGTAGATATGTGGAGGAATAC
CGATGGCGAAGGCAGTTCCCTGGGATAACACTGACGATCATGCACGAAAGCGTGGGGAGCAAACAGGATTAGATACCCTG
GTAGTCCACGCCCTAAACGATGTCGACTAGTTGTTGGGTCTTAATTGACTTAGTAACGAAACTAACGCGTGAAGTCGACC
GCCTGGGGAGTACGGTCGCAAGATTAAAACTCAAAGGAATTGACGGGGATTTAC-CAAGCGGTGGATGATGTGGATTAAT
TCGATGCAACGCGAAAAACCTTACCTACCCTTGACATGTCAGGAACCCTGAAGAGATTCGGGGGTGCTCGAAAGAGAACC
TGAACACAGGTGCTGCATGGCTGTTGTCAGCTCGTGTCGTGAGATGTTGGGTTAAGTCCCGCAACGAGCGCAACCCTTGT
CATTAGTTGCTA-----CGAAAGGGCACTCTAATGAAACTGCCGGTGACAAACCGGAGGAAGGTGGGGATGACGTCAAGT
CCTCATGGCCCTTATGGGTAGGGCTTCACACGTCATACAATGGTGCATACAGAGGGTTGCCAACCCGCGAGGGGGAGCTA
ATCCCAGAAAGTGCATCGTAGTCCGGATTGGAGTCTGCAACTCGACTCCATGAAGTTGGAATCGCTAGTAATCGCGGATC
AGCATGTCGCGGTGAATACGTTCCCGGGTCTTGTACACACCGCCCGTCACACCATGGGAGCGGGTTTTACCAGAAGTAGG
TAGCTTAACCGCAAGGAGGGCGCTTACCACGGTAGGATTCGTGACTGGGGTGAAGTCGTAACAAGGTAA-----------
------------------------------

>Oxalobacter_formigenes_str._BA4_human_feces_prokMSA_id:7365_U49749.2
-----------GTTTGAKCCTGGCTCAGATTGAACGCTGGCGGCATGCTTTACACATGCAAGTCGAACGGCAGCATGGGG
--GCAA-CCTGATGGCGAGTGGCGAACGGGTGAGTAATATATCGGAACGTACCCGAGAGTGGGGGACAACCAGTCGAAAG
ATTGGCTAATACCGCATACGATCTACGGATGAAAGTGGGGGACCTTCGGGCCTCACGCTCCTGGAGCGGCCGATAGCTGA
ATTAGCTGGTTGGTGGGGTAAAGGCCTACCAAGGCGATGATCAGTAGCTGGTCTGAGAGGACGATCAGCCACACTGGGAC
TGAGACACGGCCCAGACTCCTACGGGAGGCAGCAGTGGGGAATTTTGGACAATGGGGGCAACCCTGATCCAAGCAATGCC
GCGTGAGTGAAGAAGGCCTTCGGGTTGTAAAGCTCTTTTGTCAGGGAAGAAAAGGACCGGGCTAATACCCTGGTTTCATG
ACGGNACCTGAAGAATAAGCACCGGCTAACTACGTGCCAGCAGCCGCGGTAATACGTAGGGTGCGAGCGTTAATCGGAAT
TACTGGGCGTAAAGCGTGCGCAGGCGGTTGTBAGTAAGACAGATGTGAAATGCCCGGGCTCAACCTGGGAATTGCATTTG
TGACTGCCCGGCTTGAGAGTGTGTGAGGGGGGTAGAATTCTACGTGTAGCA-TGAAATGCGTAGATATGTGGAGGAATAC
CGATGGCGAAGGCAGCCCCCTGGAATAACACTGACGCTCATGCACGAAAGCATGGGGAGCAAACAGGATTAGATACCCTG
GTAGTCCACGCCCTAAACGATGTCGACTAGTTGTTGGGTCTTAATTGACTTAGTAACGCAGCTAACGCGTGAAGTCGACC
GCCTGGGGAGTACGGTCGCAAGATTAAAACTCAAAGGAATTGACGGGGA-CCGCACAAGCGGTGGATGATGTGGATTAAT
TCGATGCAACGCGAAAAACCTTACCTACCCTTGACATGTCAGGAACCCTGAAGAGATTCGGGGGTGCTCGAAAGAGAACC
TGAACACAGGTGCTGCATGGCTGTCGTCAGCTCGTGTCGTGAGATGTTGGG-TAAGTCCCGCAACGAGCGCAACCCTTGT
CATTAGTTGCTA-----CGAAAGGGCACTCTAATGAAACTGCCGGTGACAAACCGGAGGAAGGTGGGGATGACGTCAAGT
CCTCATGGCCCTTATGGGTAGGGCTTCACACGTCATACAATGGTGCATACAGAGGGTTGCCAACCCGCGAGGGGGAGCTA
ATCCCAGAAAGTGCATCGTAGTCCGGATTGGAGTCTGCAACTCGACTCCATGAAGTTGGAATCGCTAGTAATCGCGGATC
AGCATGTCGCGGTGAATACGTTCCCGGGTCTTGTACACACCGCCCGTCACACCATGGGAGCGGGTTTTACCAGAAGTAGG
TAGCTTAACCGCAAGGAGGGCGCTTACCACGGTAGGATTCGTGACTGGGGTGAAGTCGTAACAAGGTAA-----------
------------------------------

>Oxalobacter_formigenes_str._HOxBLS_prokMSA_id:470759_ACDP01000054.1
TGAACTGAAGAGTTTGATCCTGGCTCAGATTGAACGCTGGCGGCATGCTTTACACATGCAAGTCGAACGGCAGCATGGGG
--GCAACCCTGATGGCGAGTGGCGAACGGGTGAGTAATATATCGGAACGTACCCAGGAGTGGGGGACAACCAGTCGAAAG
ATTGGCTAATACCGCATACGATCTACGGATGAAAGTGGGGGACCTTCGGGCCTCACGCTCGTGGAGCGGCCGATAGCTG-
ATTAGCTAGTTGGTGGGGTAAAGGCCTACCAAGGCGATGATCAGTAGCTGGTCTGAGAGGACGATCAGCCACACTGGGAC
TGAGACACGGCCCAGACTCCTACGGGAGGCAGCAGTGGGGAATTTTGGACAATGGGGGGAACCCTGATCC-AGCAATGCC
GCGTGAGTGAAGAAGGCCTTCGGGTTGTAAAGCTCTTTTGTCAGGGAAGAAAAGGACTGGGCTAATACCCTGGTTTCATG
ACGGTACCTGAAGAATAAGCACCGGCTAACTACGTGCCAGCAGCCGCGGTAATACGTAGGGTGCGAGCGTTAATCGGAAT
TACTGGGCGTAAAGCGTGCGCAGGCGGTTGT--GTAAGACAGATGTGAAATGCCCGGGCTTAACCTGGGAATTGCATTTG
TGACTGCACGGCTAGAGTGTGTCAGAGGGGGGTAGAATTCCACGTGTAGCAGTGAAATGCGTAGATATGTGGAGGAATAC
CGATGGCGAAGGCAGCCCCCTGGGATAACACTGACGCTCATGCACGAAAGCGTGGGGAGCAAACAGGATTAGATACCCTG
GTAGTCCACGCCCTAAACGATGTCGACTAGTTGTTGGGTCTTAATTGACTTAGTAACGCAGCTAACGCGTGAAGTCGACC
GCCTGGGGAGTACGGTCGCAAGATTAAAACTCAAAGGAATTGACGGGGACCCGCACAAGCGGTGGATGATGTGGATTAAT
TCGATGCAACGCGAAAAACCTTACCTACCCTTGACATGTCAGGAACCCTGAAGAGATTCGGGGGTGCTCGAAAGAGAACC
TGAACACAGGTGCTGCATGGCTGTCGTCAGCTCGTGTCGTGAGATGTTGGGTTAAGTCCCGCAACGAGCGCAACCCTTGT
CATTAGTTGCTA-----CGAAAGGGCACTCTAATGAAACTGCCGGTGACAAACCGGAGGAAGGTGGGGATGACGTCAAGT
CCTCATGGCCCTTATGGGTAGGGCTTCACACGTCATACAATGGTGCATACAGAGGGTTGCCAACCCGCGAGGGGGAGCTA
ATCCCAGAAAGTGCATCGTAGTCCGGATTGGAGTCTGCAACTCGACTCCATGAAGTTGGAATCGCTAGTAATCGCGGATC
AGCATGTCGCGGTGAATACGTTCCCGGGTCTTGTACACACCGCCCGTCACACCATGGGAGCGGGTTTTACCAGAAGTAGG
TAGCTTAACCGCAAGGAGGGCGCTTACCACGGTAGGATTCGTGACTGGGGTGAAGTCGTAACAAGGTAGCCGTATCGGAA
GGTGCGGCTGGATCACCTCCTTTCTAGAGA
