# Supplementary material for: Oxalobacter formigenes-associated host features and microbial community structures examined using the American Gut Project
Source: Microbiome. 2017 Aug 25;5:108. doi: 10.1186/s40168-017-0316-0 (PMC5571629; doi:10.1186/s40168-017-0316-0)
Supplement: Supplementary file 12 — Statistical details of the phylogenetic tree in Additional file 2: Figure S2A. (FASTA 424 bytes) [file 40168_2017_316_MOESM12_ESM.fasta]

. Tree search : NNIs. Initial tree : BIONJ
. Model of nucleotides substitution : HKY85
. Number of taxa : 14
. Log-likelihood : -3191.23368
. Discrete gamma model : Yes
  - Number of categories : 4
  - Gamma shape parameter : 0.625
. Proportion of invariant : 0.668
. Transition/transversion ratio : 2.528
. Nucleotides frequencies :
  - f(A)= 0.26086
  - f(C)= 0.21850
  - f(G)= 0.31360
  - f(T)= 0.20704
. Time used 0h0m4s
