# Supplementary material for: Oxalobacter formigenes-associated host features and microbial community structures examined using the American Gut Project
Source: Microbiome. 2017 Aug 25;5:108. doi: 10.1186/s40168-017-0316-0 (PMC5571629; doi:10.1186/s40168-017-0316-0)
Supplement: Supplementary file 13 — R script for multivariate analysis. (R 33 kb) [file 40168_2017_316_MOESM13_ESM.r]

library(dplyr);library(grid);library(ggplot2);library(gridExtra);library(phyloseq);library(pheatmap);library(data.table);library(VennDiagram)

load("dataset/multivariate.Rdata")
# Import biom file - samplecount >10000, singletons removed
formigenes.fece.10000.comp <- subset_samples(formigenes.fece.comp,as.numeric(as.character(READS_COUNT)) >= 10000)
#formigenes.fece.10000 <- subset_samples(formigenes.fece,as.numeric(as.character(READS_COUNT)) >= 10000)

########################
# 0.re-processing
########################


otu.tab <- formigenes.fece.10000.comp@otu_table   
sam.data <- formigenes.fece.10000.comp@sam_data  
ind <- which(table(sam.data$HOST_SUBJECT_ID) >= 2)
dup.ind <- NULL
for (i in 1:length(ind)) {
  dup.ind <- c(dup.ind, which(sam.data$HOST_SUBJECT_ID == names(table(sam.data$HOST_SUBJECT_ID))[ind][i])[-1])
}
otu.tab.sub <- otu.tab[,-dup.ind]
sam.data.sub <- sam.data[-dup.ind,]
otu.tab.abs <- formigenes.fece.10000.comp@otu_table   
sam.data.abs <- formigenes.fece.10000.comp@sam_data

otu.tab.abs.sub <- otu.tab.abs[,-dup.ind]
sam.data.abs.sub <- sam.data.abs[-dup.ind,]

#tot.count <- apply(otu_table(biom),2,sum)
tot.count <- as.numeric(as.character(formigenes.fece.10000.comp@sam_data$READS_COUNT)) ; names(tot.count) = sample_names(formigenes.fece.10000.comp)
ind <- match(colnames(otu.tab.abs.sub), names(tot.count))
tot.count.sub <- tot.count[ind]

apply(otu.tab.sub,2,sum)*tot.count.sub

rownames(otu.tab.sub)

rownames(otu.tab.sub)[1]
mean(otu.tab.sub[1,])*100
var(as.numeric(otu.tab.sub[1,])*100)
(length(which(otu.tab.sub[1,] == 0))/ncol(otu.tab.sub))*100

rownames(otu.tab.sub)[2]
mean(otu.tab.sub[2,])*100
var(as.numeric(otu.tab.sub[2,])*100)
(length(which(otu.tab.sub[2,] == 0))/ncol(otu.tab.sub))*100

rownames(otu.tab.sub)[3]
mean(otu.tab.sub[3,])*100
var(as.numeric(otu.tab.sub[3,])*100)
(length(which(otu.tab.sub[3,] == 0))/ncol(otu.tab.sub))*100

mean(apply(otu.tab.sub,2,sum)*100)
var(apply(otu.tab.sub,2,sum)*100)
(length(which(apply(otu.tab.sub, 2, sum) == 0))/ncol(otu.tab.sub))*100

####################################
# 1.descriptive statisic & variable setting
####################################
ind.0 <- which(apply(otu.tab.sub,2,sum) == 0)
ind.1 <- which(apply(otu.tab.sub,2,sum) > 0)

ind <- which(sam.data.sub[,"AGE_CORRECTED"] == "Unknown")
sam.data.sub[ind,"AGE_CORRECTED"] <- NA
AGE_CORRECTED <- as.numeric(as.matrix((unlist(sam.data.sub[,"AGE_CORRECTED"]))))
mean.sub <- round(mean(AGE_CORRECTED,na.rm=T),2)
med.sub <- round(median(AGE_CORRECTED,na.rm=T),2)
sd.sub <- round(sd(AGE_CORRECTED,na.rm=T),2)
num.miss <- sum(is.na(sam.data.sub[,"AGE_CORRECTED"]))
prop.miss <- round((sum(is.na(sam.data.sub[,"AGE_CORRECTED"]))/nrow(sam.data.sub))*100,2)
mean.sub.0 <- round(mean(AGE_CORRECTED[ind.0],na.rm=T),2)
med.sub.0 <- round(median(AGE_CORRECTED[ind.0],na.rm=T),2)
mean.sub.1 <- round(mean(AGE_CORRECTED[ind.1],na.rm=T),2)
med.sub.1 <- round(median(AGE_CORRECTED[ind.1],na.rm=T),2)
paste(mean.sub,", ", med.sub, sep="")
sd.sub
num.miss
prop.miss
paste(mean.sub.0,", ", med.sub.0, sep="")
paste(mean.sub.1,", ", med.sub.1, sep="")
AGE_CORRECTED.d <- c(paste(mean.sub,", ", med.sub, sep=""), sd.sub, num.miss, prop.miss, paste(mean.sub.0,", ", med.sub.0, sep=""), paste(mean.sub.1,", ", med.sub.1, sep=""))
AGE_CORRECTED.d

ind <- which(sam.data.sub[,"SEX"] == "Unknown"|sam.data.sub[,"SEX"] == "other")
sam.data.sub[ind,"SEX"] <- NA
SEX <- as.character(unlist(sam.data.sub[,"SEX"]))
freq.tab <- table(SEX)
prop.tab <- round((table(SEX)/nrow(sam.data.sub))*100,2)
avail.freq <- nrow(sam.data.sub)-sum(is.na(SEX))
avail.prop <- round(((nrow(sam.data.sub)-sum(is.na(SEX)))/nrow(sam.data.sub))*100,2)
num.miss <- sum(is.na(SEX))
prop.miss <- round((sum(is.na(SEX))/nrow(sam.data.sub))*100,2)
#freq.tab.0 <- table(SEX[ind.0])
#freq.tab.0 <- round((table(SEX[ind.0])/3191)*100,2)
freq.tab.1 <- table(SEX[ind.1])
#prop.tab.1 <- round((table(SEX[ind.1])/1754)*100,2)
freq.tab
prop.tab
avail.freq
avail.prop
num.miss
prop.miss
#freq.tab.0
#freq.tab.0
freq.tab.1
freq.tab.1/freq.tab[names(freq.tab.1)]
#prop.tab.1
ind.missing <- which(is.na(SEX))
SEX <- SEX
SEX[ind.missing] <- "Missing"

ind <- which(sam.data.sub[,"RACE"] == "Unknown")
RACE <- as.character(unlist(sam.data.sub[,"RACE"]))
RACE[ind] <- NA
freq.tab <- table(RACE)
prop.tab <- round((table(RACE)/nrow(sam.data.sub))*100,2)
avail.freq <- nrow(sam.data.sub)-sum(is.na(RACE))
avail.prop <- round(((nrow(sam.data.sub)-sum(is.na(RACE)))/nrow(sam.data.sub))*100,2)
num.miss <- sum(is.na(RACE))
prop.miss <- round((sum(is.na(RACE))/nrow(sam.data.sub))*100,2)
#freq.tab.0 <- table(RACE[ind.0])
#freq.tab.0 <- round((table(RACE[ind.0])/3191)*100,2)
freq.tab.1 <- table(RACE[ind.1])
#prop.tab.1 <- round((table(RACE[ind.1])/1754)*100,2)
freq.tab[c(3,2,4,1,5)]
prop.tab[c(3,2,4,1,5)]
avail.freq
avail.prop
num.miss
prop.miss
#freq.tab.0[c(3,2,4,1,5)]
#freq.tab.0[c(3,2,4,1,5)]
freq.tab.1[c(3,2,4,1,5)]
freq.tab.1[c(3,2,4,1,5)]/freq.tab[c(3,2,4,1,5)]
#prop.tab.1[c(3,2,4,1,5)]
ind.missing <- which(is.na(RACE))
RACE <- RACE
RACE[ind.missing] <- "Missing"

ind <- which(sam.data.sub[,"BMI_CAT"] == "Unknown")
sam.data.sub[ind,"BMI_CAT"] <- NA
BMI_CAT <- as.character(unlist(sam.data.sub[,"BMI_CAT"]))
freq.tab <- table(BMI_CAT)
prop.tab <- round((table(BMI_CAT)/nrow(sam.data.sub))*100,2)
avail.freq <- nrow(sam.data.sub)-sum(is.na(BMI_CAT))
avail.prop <- round(((nrow(sam.data.sub)-sum(is.na(BMI_CAT)))/nrow(sam.data.sub))*100,2)
num.miss <- sum(is.na(BMI_CAT))
prop.miss <- round((sum(is.na(BMI_CAT))/nrow(sam.data.sub))*100,2)
#freq.tab.0 <- table(BMI_CAT[ind.0])
#freq.tab.0 <- round((table(BMI_CAT[ind.0])/3191)*100,2)
freq.tab.1 <- table(BMI_CAT[ind.1])
#prop.tab.1 <- round((table(BMI_CAT[ind.1])/1754)*100,2)
freq.tab[c(4,1,3,2)]
prop.tab[c(4,1,3,2)]
avail.freq
avail.prop
num.miss
prop.miss
#freq.tab.0[c(4,1,3,2)]
#freq.tab.0[c(4,1,3,2)]
freq.tab.1[c(4,1,3,2)]
freq.tab.1[c(4,1,3,2)]/freq.tab[c(4,1,3,2)]
#prop.tab.1[c(4,1,3,2)]
ind.missing <- which(is.na(BMI_CAT))
BMI_CAT <- BMI_CAT
BMI_CAT[ind.missing] <- "Missing"

ind <- which(sam.data.sub[,"ALCOHOL_FREQUENCY"] == "Unknown")
sam.data.sub[ind,"ALCOHOL_FREQUENCY"] <- NA
ALCOHOL_FREQUENCY <- as.character(unlist(sam.data.sub[,"ALCOHOL_FREQUENCY"]))
freq.tab <- table(ALCOHOL_FREQUENCY)
prop.tab <- round((table(ALCOHOL_FREQUENCY)/nrow(sam.data.sub))*100,2)
avail.freq <- nrow(sam.data.sub)-sum(is.na(ALCOHOL_FREQUENCY))
avail.prop <- round(((nrow(sam.data.sub)-sum(is.na(ALCOHOL_FREQUENCY)))/nrow(sam.data.sub))*100,2)
num.miss <- sum(is.na(ALCOHOL_FREQUENCY))
prop.miss <- round((sum(is.na(ALCOHOL_FREQUENCY))/nrow(sam.data.sub))*100,2)
#freq.tab.0 <- table(ALCOHOL_FREQUENCY[ind.0])
#freq.tab.0 <- round((table(ALCOHOL_FREQUENCY[ind.0])/3191)*100,2)
freq.tab.1 <- table(ALCOHOL_FREQUENCY[ind.1])
#prop.tab.1 <- round((table(ALCOHOL_FREQUENCY[ind.1])/1754)*100,2)
freq.tab[c(2,4,3,5,1)]
prop.tab[c(2,4,3,5,1)]
avail.freq
avail.prop
num.miss
prop.miss
#freq.tab.0[c(2,4,3,5,1)]
#freq.tab.0[c(2,4,3,5,1)]
freq.tab.1[c(2,4,3,5,1)]
freq.tab.1[c(2,4,3,5,1)]/freq.tab[c(2,4,3,5,1)]
#prop.tab.1[c(2,4,3,5,1)]
ind.missing <- which(is.na(ALCOHOL_FREQUENCY))
ALCOHOL_FREQUENCY <- ALCOHOL_FREQUENCY
ALCOHOL_FREQUENCY[ind.missing] <- "Missing"

ind <- which(sam.data.sub[,"ANTIBIOTIC_HISTORY"] == "Unknown")
sam.data.sub[ind,"ANTIBIOTIC_HISTORY"] <- NA
ANTIBIOTIC_HISTORY <- as.character(unlist(sam.data.sub[,"ANTIBIOTIC_HISTORY"]))
freq.tab <- table(ANTIBIOTIC_HISTORY)
prop.tab <- round((table(ANTIBIOTIC_HISTORY)/nrow(sam.data.sub))*100,2)
avail.freq <- nrow(sam.data.sub)-sum(is.na(ANTIBIOTIC_HISTORY))
avail.prop <- round(((nrow(sam.data.sub)-sum(is.na(ANTIBIOTIC_HISTORY)))/nrow(sam.data.sub))*100,2)
num.miss <- sum(is.na(ANTIBIOTIC_HISTORY))
prop.miss <- round((sum(is.na(ANTIBIOTIC_HISTORY))/nrow(sam.data.sub))*100,2)
#freq.tab.0 <- table(ANTIBIOTIC_HISTORY[ind.0])
#freq.tab.0 <- round((table(ANTIBIOTIC_HISTORY[ind.0])/3191)*100,2)
freq.tab.1 <- table(ANTIBIOTIC_HISTORY[ind.1])
#prop.tab.1 <- round((table(ANTIBIOTIC_HISTORY[ind.1])/1754)*100,2)
freq.tab[c(2,5,1,3,4)]
prop.tab[c(2,5,1,3,4)]
avail.freq
avail.prop
num.miss
prop.miss
#freq.tab.0[c(2,5,1,3,4)]
#freq.tab.0[c(2,5,1,3,4)]
freq.tab.1[c(2,5,1,3,4)]
freq.tab.1[c(2,5,1,3,4)]/freq.tab[c(2,5,1,3,4)]
#prop.tab.1[c(2,5,1,3,4)]
ind.missing <- which(is.na(ANTIBIOTIC_HISTORY))
ANTIBIOTIC_HISTORY <- ANTIBIOTIC_HISTORY
ANTIBIOTIC_HISTORY[ind.missing] <- "Missing"

ind <- which(sam.data.sub[,"APPENDIX_REMOVED"] == "Unknown"|sam.data.sub[,"APPENDIX_REMOVED"] == "Not sure")
sam.data.sub[ind,"APPENDIX_REMOVED"] <- NA
ind.false <- which(sam.data.sub[,"APPENDIX_REMOVED"] == "false")
ind.true <- which(sam.data.sub[,"APPENDIX_REMOVED"] == "true")
sam.data.sub[ind.false,"APPENDIX_REMOVED"] <- "No"
sam.data.sub[ind.true,"APPENDIX_REMOVED"] <- "Yes"
APPENDIX_REMOVED <- as.character(unlist(sam.data.sub[,"APPENDIX_REMOVED"]))
freq.tab <- table(APPENDIX_REMOVED)
prop.tab <- round((table(APPENDIX_REMOVED)/nrow(sam.data.sub))*100,2)
avail.freq <- nrow(sam.data.sub)-sum(is.na(APPENDIX_REMOVED))
avail.prop <- round(((nrow(sam.data.sub)-sum(is.na(APPENDIX_REMOVED)))/nrow(sam.data.sub))*100,2)
num.miss <- sum(is.na(APPENDIX_REMOVED))
prop.miss <- round((sum(is.na(APPENDIX_REMOVED))/nrow(sam.data.sub))*100,2)
#freq.tab.0 <- table(APPENDIX_REMOVED[ind.0])
#freq.tab.0 <- round((table(APPENDIX_REMOVED[ind.0])/3191)*100,2)
freq.tab.1 <- table(APPENDIX_REMOVED[ind.1])
#prop.tab.1 <- round((table(APPENDIX_REMOVED[ind.1])/1754)*100,2)
freq.tab
prop.tab
avail.freq
avail.prop
num.miss
prop.miss
#freq.tab.0
#freq.tab.0
freq.tab.1
freq.tab.1/freq.tab
#prop.tab.1
ind.missing <- which(is.na(APPENDIX_REMOVED))
APPENDIX_REMOVED <- APPENDIX_REMOVED
APPENDIX_REMOVED[ind.missing] <- "Missing"

COUNTRY <- as.character(unlist(sam.data.sub[,"COUNTRY"]))
ind.uk.ireland <- which(sam.data.sub[,"COUNTRY"] == "Isle of Man" | sam.data.sub[,"COUNTRY"] == "Ireland" | sam.data.sub[,"COUNTRY"] == "United Kingdom") 
ind.europe.continental <- which(sam.data.sub[,"COUNTRY"] == "Austria" | sam.data.sub[,"COUNTRY"] == "Belgium" | sam.data.sub[,"COUNTRY"] == "Czech Republic" 
                                | sam.data.sub[,"COUNTRY"] == "Denmark" | sam.data.sub[,"COUNTRY"] == "Finland" | sam.data.sub[,"COUNTRY"] == "France"
                                | sam.data.sub[,"COUNTRY"] == "Germany" | sam.data.sub[,"COUNTRY"] == "Italy" | sam.data.sub[,"COUNTRY"] == "Jersey"
                                | sam.data.sub[,"COUNTRY"] == "Latvia" | sam.data.sub[,"COUNTRY"] == "Netherlands" | sam.data.sub[,"COUNTRY"] == "Norway"
                                | sam.data.sub[,"COUNTRY"] == "Poland" | sam.data.sub[,"COUNTRY"] == "Romania" | sam.data.sub[,"COUNTRY"] == "Serbia"
                                | sam.data.sub[,"COUNTRY"] == "Slovakia" | sam.data.sub[,"COUNTRY"] == "Spain" | sam.data.sub[,"COUNTRY"] == "Sweden" | sam.data.sub[,"COUNTRY"] == "Switzerland") 
ind.australia.newzealand <- which(sam.data.sub[,"COUNTRY"] == "Australia" | sam.data.sub[,"COUNTRY"] == "New Zealand")
ind.others <- which(sam.data.sub[,"COUNTRY"] == "China" | sam.data.sub[,"COUNTRY"] == "Japan" | sam.data.sub[,"COUNTRY"] == "India"
                    | sam.data.sub[,"COUNTRY"] == "Thailand" | sam.data.sub[,"COUNTRY"] == "Oman" | sam.data.sub[,"COUNTRY"] == "United Arab Emirates"
                    | sam.data.sub[,"COUNTRY"] == "Puerto Rico" | sam.data.sub[,"COUNTRY"] == "Brazil" | sam.data.sub[,"COUNTRY"] == "Unknown")
COUNTRY[ind.uk.ireland] <- "UK-Ireland"
COUNTRY[ind.europe.continental] <- "Europe-Continental"
COUNTRY[ind.australia.newzealand] <- "Austrailia-New Zealand"
COUNTRY[ind.others] <- "Others"
freq.tab <- table(COUNTRY)
prop.tab <- round((table(COUNTRY)/nrow(sam.data.sub))*100,2)
avail.freq <- nrow(sam.data.sub)-sum(is.na(COUNTRY))
avail.prop <- round(((nrow(sam.data.sub)-sum(is.na(COUNTRY)))/nrow(sam.data.sub))*100,2)
num.miss <- sum(is.na(COUNTRY))
prop.miss <- round((sum(is.na(COUNTRY))/nrow(sam.data.sub))*100,2)
#freq.tab.0 <- table(COUNTRY[ind.0])
#freq.tab.0 <- round((table(COUNTRY[ind.0])/3191)*100,2)
freq.tab.1 <- table(COUNTRY[ind.1])
#prop.tab.1 <- round((table(COUNTRY[ind.1])/1754)*100,2)
freq.tab[c(6,5,3,1,2,4)]
prop.tab[c(6,5,3,1,2,4)]
avail.freq
avail.prop
num.miss
prop.miss
#freq.tab.0[c(6,5,3,1,2,4)]
#freq.tab.0[c(6,5,3,1,2,4)]
freq.tab.1[c(6,5,3,1,2,4)]
freq.tab.1[c(6,5,3,1,2,4)]/freq.tab[c(6,5,3,1,2,4)]
#prop.tab.1[c(6,5,3,1,2,4)]
ind.missing <- which(is.na(COUNTRY))
COUNTRY <- COUNTRY
COUNTRY[ind.missing] <- "Missing"

ind <- which(sam.data.sub[,"DRINKING_WATER_SOURCE"] == "Unknown"|sam.data.sub[,"DRINKING_WATER_SOURCE"] == "Not sure")
sam.data.sub[ind,"DRINKING_WATER_SOURCE"] <- NA
DRINKING_WATER_SOURCE <- as.character(unlist(sam.data.sub[,"DRINKING_WATER_SOURCE"]))
freq.tab <- table(DRINKING_WATER_SOURCE)
prop.tab <- round((table(DRINKING_WATER_SOURCE)/nrow(sam.data.sub))*100,2)
avail.freq <- nrow(sam.data.sub)-sum(is.na(DRINKING_WATER_SOURCE))
avail.prop <- round(((nrow(sam.data.sub)-sum(is.na(DRINKING_WATER_SOURCE)))/nrow(sam.data.sub))*100,2)
num.miss <- sum(is.na(DRINKING_WATER_SOURCE))
prop.miss <- round((sum(is.na(DRINKING_WATER_SOURCE))/nrow(sam.data.sub))*100,2)
#freq.tab.0 <- table(DRINKING_WATER_SOURCE[ind.0])
#freq.tab.0 <- round((table(DRINKING_WATER_SOURCE[ind.0])/3191)*100,2)
freq.tab.1 <- table(DRINKING_WATER_SOURCE[ind.1])
#prop.tab.1 <- round((table(DRINKING_WATER_SOURCE[ind.1])/1754)*100,2)
freq.tab[c(2,3,1,4)]
prop.tab[c(2,3,1,4)]
avail.freq
avail.prop
num.miss
prop.miss
#freq.tab.0[c(2,3,1,4)]
#freq.tab.0[c(2,3,1,4)]
freq.tab.1[c(2,3,1,4)]
freq.tab.1[c(2,3,1,4)]/freq.tab[c(2,3,1,4)]
#prop.tab.1[c(2,3,1,4)]
ind.missing <- which(is.na(DRINKING_WATER_SOURCE))
DRINKING_WATER_SOURCE <- DRINKING_WATER_SOURCE
DRINKING_WATER_SOURCE[ind.missing] <- "Missing"

ind <- which(sam.data.sub[,"LEVEL_OF_EDUCATION"] == "Unknown")
sam.data.sub[ind,"LEVEL_OF_EDUCATION"] <- NA
LEVEL_OF_EDUCATION <- as.character(unlist(sam.data.sub[,"LEVEL_OF_EDUCATION"]))
ind.high <- which(sam.data.sub[,"LEVEL_OF_EDUCATION"] == "Did not complete high school"|sam.data.sub[,"LEVEL_OF_EDUCATION"] == "High School or GED equilivant"|sam.data.sub[,"LEVEL_OF_EDUCATION"] == "Some college or technical school")
ind.col <- which(sam.data.sub[,"LEVEL_OF_EDUCATION"] == "Associate_s degree"|sam.data.sub[,"LEVEL_OF_EDUCATION"] == "Bachelor_s degree"|sam.data.sub[,"LEVEL_OF_EDUCATION"] == "Some college or technical school")
ind.grad <- which(sam.data.sub[,"LEVEL_OF_EDUCATION"] == "Graduate or Professional degree"|sam.data.sub[,"LEVEL_OF_EDUCATION"] == "Some graduate school or professional")
LEVEL_OF_EDUCATION[ind.high] <- "High"
LEVEL_OF_EDUCATION[ind.col] <- "Bachelor"
LEVEL_OF_EDUCATION[ind.grad] <- "Graduate"
freq.tab <- table(LEVEL_OF_EDUCATION)
prop.tab <- round((table(LEVEL_OF_EDUCATION)/nrow(sam.data.sub))*100,2)
avail.freq <- nrow(sam.data.sub)-sum(is.na(LEVEL_OF_EDUCATION))
avail.prop <- round(((nrow(sam.data.sub)-sum(is.na(LEVEL_OF_EDUCATION)))/nrow(sam.data.sub))*100,2)
num.miss <- sum(is.na(LEVEL_OF_EDUCATION))
prop.miss <- round((sum(is.na(LEVEL_OF_EDUCATION))/nrow(sam.data.sub))*100,2)
#freq.tab.0 <- table(LEVEL_OF_EDUCATION[ind.0])
#freq.tab.0 <- round((table(LEVEL_OF_EDUCATION[ind.0])/3191)*100,2)
freq.tab.1 <- table(LEVEL_OF_EDUCATION[ind.1])
#prop.tab.1 <- round((table(LEVEL_OF_EDUCATION[ind.1])/1754)*100,2)
freq.tab[c(3,1,2)]
prop.tab[c(3,1,2)]
avail.freq
avail.prop
num.miss
prop.miss
#freq.tab.0[c(3,1,2)]
#freq.tab.0[c(3,1,2)]
freq.tab.1[c(3,1,2)]
round(freq.tab.1[c(3,1,2)]/freq.tab[c(3,1,2)],digit=4)
#prop.tab.1[c(3,1,2)]
ind.missing <- which(is.na(LEVEL_OF_EDUCATION))
LEVEL_OF_EDUCATION <- LEVEL_OF_EDUCATION
LEVEL_OF_EDUCATION[ind.missing] <- "Missing"

ind <- which(sam.data.sub[,"DOG"] == "Unknown")
sam.data.sub[ind,"DOG"] <- NA
DOG <- as.character(unlist(sam.data.sub[,"DOG"]))
freq.tab <- table(DOG)
prop.tab <- round((table(DOG)/nrow(sam.data.sub))*100,2)
avail.freq <- nrow(sam.data.sub)-sum(is.na(DOG))
avail.prop <- round(((nrow(sam.data.sub)-sum(is.na(DOG)))/nrow(sam.data.sub))*100,2)
num.miss <- sum(is.na(DOG))
prop.miss <- round((sum(is.na(DOG))/nrow(sam.data.sub))*100,2)
#freq.tab.0 <- table(DOG[ind.0])
#freq.tab.0 <- round((table(DOG[ind.0])/3191)*100,2)
freq.tab.1 <- table(DOG[ind.1])
#prop.tab.1 <- round((table(DOG[ind.1])/1754)*100,2)
freq.tab
prop.tab
avail.freq
avail.prop
num.miss
prop.miss
#freq.tab.0
#freq.tab.0
freq.tab.1
round(freq.tab.1/freq.tab,digits = 4)
#prop.tab.1
ind.missing <- which(is.na(DOG))
DOG <- DOG
DOG[ind.missing] <- "Missing"

ind <- which(sam.data.sub[,"CSECTION"] == "Unknown" | sam.data.sub[,"CSECTION"] == "Not sure")
sam.data.sub[ind,"CSECTION"] <- NA
ind <- which(sam.data.sub[,"CSECTION"] == "false")
sam.data.sub[ind,"CSECTION"] <- "No"
ind <- which(sam.data.sub[,"CSECTION"] == "true")
sam.data.sub[ind,"CSECTION"] <- "Yes"
CSECTION <- as.character(unlist(sam.data.sub[,"CSECTION"]))
freq.tab <- table(CSECTION)
prop.tab <- round((table(CSECTION)/nrow(sam.data.sub))*100,2)
avail.freq <- nrow(sam.data.sub)-sum(is.na(CSECTION))
avail.prop <- round(((nrow(sam.data.sub)-sum(is.na(CSECTION)))/nrow(sam.data.sub))*100,2)
num.miss <- sum(is.na(CSECTION))
prop.miss <- round((sum(is.na(CSECTION))/nrow(sam.data.sub))*100,2)
#freq.tab.0 <- table(CSECTION[ind.0])
#freq.tab.0 <- round((table(CSECTION[ind.0])/3191)*100,2)
freq.tab.1 <- table(CSECTION[ind.1])
#prop.tab.1 <- round((table(CSECTION[ind.1])/1754)*100,2)
freq.tab
prop.tab
avail.freq
avail.prop
num.miss
prop.miss
#freq.tab.0
#freq.tab.0
freq.tab.1
round(freq.tab.1/freq.tab,digits = 4)
#prop.tab.1
ind.missing <- which(is.na(CSECTION))
CSECTION[ind.missing] <- "Missing"

ind <- which(sam.data.sub[,"VEGETABLE_FREQUENCY"] == "Unknown")
sam.data.sub[ind,"VEGETABLE_FREQUENCY"] <- NA
ind <- which(sam.data.sub[,"VEGETABLE_FREQUENCY"] == "Never")
sam.data.sub[ind,"VEGETABLE_FREQUENCY"] <- "Rarely _less than once/week_"
VEGETABLE_FREQUENCY <- as.character(unlist(sam.data.sub[,"VEGETABLE_FREQUENCY"]))
freq.tab <- table(VEGETABLE_FREQUENCY)
prop.tab <- round((table(VEGETABLE_FREQUENCY)/nrow(sam.data.sub))*100,2)
avail.freq <- nrow(sam.data.sub)-sum(is.na(VEGETABLE_FREQUENCY))
avail.prop <- round(((nrow(sam.data.sub)-sum(is.na(VEGETABLE_FREQUENCY)))/nrow(sam.data.sub))*100,2)
num.miss <- sum(is.na(VEGETABLE_FREQUENCY))
prop.miss <- round((sum(is.na(VEGETABLE_FREQUENCY))/nrow(sam.data.sub))*100,2)
#freq.tab.0 <- table(VEGETABLE_FREQUENCY[ind.0])
#freq.tab.0 <- round((table(VEGETABLE_FREQUENCY[ind.0])/3191)*100,2)
freq.tab.1 <- table(VEGETABLE_FREQUENCY[ind.1])
#prop.tab.1 <- round((table(VEGETABLE_FREQUENCY[ind.1])/1754)*100,2)
freq.tab
prop.tab
avail.freq
avail.prop
num.miss
prop.miss
#freq.tab.0
#freq.tab.0
freq.tab.1
round(freq.tab.1/freq.tab,digits = 4)
#prop.tab.1
ind.missing <- which(is.na(VEGETABLE_FREQUENCY))
VEGETABLE_FREQUENCY[ind.missing] <- "Missing"

ind <- which(sam.data.sub[,"THYROID"] == "Unknown" | sam.data.sub[,"THYROID"] == "Self-diagnosed")
sam.data.sub[ind,"THYROID"] <- NA
ind <- which(sam.data.sub[,"THYROID"] == "Diagnosed by an alternative medicine practitioner")
sam.data.sub[ind,"THYROID"] <- "Diagnosed by a medical professional _doctor, physician assistant_"
THYROID <- as.character(unlist(sam.data.sub[,"THYROID"]))
freq.tab <- table(THYROID)
prop.tab <- round((table(THYROID)/nrow(sam.data.sub))*100,2)
avail.freq <- nrow(sam.data.sub)-sum(is.na(THYROID))
avail.prop <- round(((nrow(sam.data.sub)-sum(is.na(THYROID)))/nrow(sam.data.sub))*100,2)
num.miss <- sum(is.na(THYROID))
prop.miss <- round((sum(is.na(THYROID))/nrow(sam.data.sub))*100,2)
#freq.tab.0 <- table(THYROID[ind.0])
#freq.tab.0 <- round((table(THYROID[ind.0])/3191)*100,2)
freq.tab.1 <- table(THYROID[ind.1])
#prop.tab.1 <- round((table(THYROID[ind.1])/1754)*100,2)
freq.tab
prop.tab
avail.freq
avail.prop
num.miss
prop.miss
#freq.tab.0
#freq.tab.0
freq.tab.1
round(freq.tab.1/freq.tab,digits = 4)
#prop.tab.1
ind.missing <- which(is.na(THYROID))
THYROID[ind.missing] <- "Missing"


####################
# 2.Univaraite: logistic
#####################


y <- apply(otu.tab.sub,2,sum)
y.bin <- y
ind <- which(y > 0)
y.bin[ind] <- 1

logit.fit.AGE_CORRECTED <- glm(y.bin~AGE_CORRECTED + offset(log(tot.count.sub)), family=binomial(link="logit"))
round(summary(logit.fit.AGE_CORRECTED)$coefficients[2,4],3)

SEX.r <- relevel(as.factor(SEX), ref = 1)
logit.fit.SEX <- glm(y.bin~SEX.r + offset(log(tot.count.sub)), family=binomial(link="logit"))
round(summary(logit.fit.SEX)$coefficients,3)

RACE.r <- relevel(as.factor(RACE), ref = 3)
logit.fit.RACE <- glm(y.bin~RACE.r + offset(log(tot.count.sub)), family=binomial(link="logit"))
round(summary(logit.fit.RACE)$coefficients,3)

BMI_CAT.r <- relevel(as.factor(BMI_CAT), ref = 2)
logit.fit.BMI_CAT <- glm(y.bin~BMI_CAT.r + offset(log(tot.count.sub)), family=binomial(link="logit"))
round(summary(logit.fit.BMI_CAT)$coefficients,3)

ALCOHOL_FREQUENCY.r <- relevel(as.factor(ALCOHOL_FREQUENCY), ref = 3)
logit.fit.ALCOHOL_FREQUENCY <- glm(y.bin~ALCOHOL_FREQUENCY.r + offset(log(tot.count.sub)), family=binomial(link="logit"))
round(summary(logit.fit.ALCOHOL_FREQUENCY)$coefficients,3)

ANTIBIOTIC_HISTORY.r <- relevel(as.factor(ANTIBIOTIC_HISTORY), ref = 2)
logit.fit.ANTIBIOTIC_HISTORY <- glm(y.bin~ANTIBIOTIC_HISTORY.r + offset(log(tot.count.sub)), family=binomial(link="logit"))
round(summary(logit.fit.ANTIBIOTIC_HISTORY)$coefficients,3)

APPENDIX_REMOVED.r <- relevel(as.factor(APPENDIX_REMOVED), ref = 2)
logit.fit.APPENDIX_REMOVED <- glm(y.bin~APPENDIX_REMOVED.r + offset(log(tot.count.sub)), family=binomial(link="logit"))
round(summary(logit.fit.APPENDIX_REMOVED)$coefficients,3)

COUNTRY.r <- relevel(as.factor(COUNTRY), ref = 6)
logit.fit.COUNTRY <- glm(y.bin~COUNTRY.r + offset(log(tot.count.sub)), family=binomial(link="logit"))
round(summary(logit.fit.COUNTRY)$coefficients,3)

DRINKING_WATER_SOURCE.r <- relevel(as.factor(DRINKING_WATER_SOURCE), ref = 2)
logit.fit.DRINKING_WATER_SOURCE <- glm(y.bin~DRINKING_WATER_SOURCE.r + offset(log(tot.count.sub)), family=binomial(link="logit"))
round(summary(logit.fit.DRINKING_WATER_SOURCE)$coefficients,3)

LEVEL_OF_EDUCATION.r <- relevel(as.factor(LEVEL_OF_EDUCATION), ref = 1)
logit.fit.LEVEL_OF_EDUCATION <- glm(y.bin~LEVEL_OF_EDUCATION.r + offset(log(tot.count.sub)), family=binomial(link="logit"))
round(summary(logit.fit.LEVEL_OF_EDUCATION)$coefficients,3)

DOG.r <- relevel(as.factor(DOG), ref = 1)
logit.fit.DOG <- glm(y.bin~DOG.r + offset(log(tot.count.sub)), family=binomial(link="logit"))
round(summary(logit.fit.DOG)$coefficients,3)

CSECTION.r <- relevel(as.factor(CSECTION), ref = 2)
logit.fit.CSECTION <- glm(y.bin~CSECTION.r + offset(log(tot.count.sub)), family=binomial(link="logit"))
round(summary(logit.fit.CSECTION)$coefficients,3)

VEGETABLE_FREQUENCY.r <- relevel(as.factor(VEGETABLE_FREQUENCY), ref = 5)
logit.fit.VEGETABLE_FREQUENCY <- glm(y.bin~VEGETABLE_FREQUENCY.r + offset(log(tot.count.sub)), family=binomial(link="logit"))
round(summary(logit.fit.VEGETABLE_FREQUENCY)$coefficients,3)

THYROID.r <- relevel(as.factor(THYROID), ref = 2)
logit.fit.THYROID <- glm(y.bin~THYROID.r + offset(log(tot.count.sub)), family=binomial(link="logit"))
round(summary(logit.fit.THYROID)$coefficients,3)


########################
# Univariate: Negative Binomial
########################

library(MASS)

y <- apply(otu.tab.sub,2,sum)
y.poisson <- y*tot.count.sub

nb.fit.AGE_CORRECTED <- glm.nb(y.poisson ~ AGE_CORRECTED + offset(log(tot.count.sub)))
round(summary(nb.fit.AGE_CORRECTED)$coefficients[2,4],3)

SEX.r <- relevel(as.factor(SEX), ref = 1)
nb.fit.SEX <- glm.nb(y.poisson ~ SEX.r + offset(log(tot.count.sub)))
round(summary(nb.fit.SEX)$coefficients,3)

RACE.r <- relevel(as.factor(RACE), ref = 3)
nb.fit.RACE <- glm.nb(y.poisson ~ RACE.r + offset(log(tot.count.sub)))
round(summary(nb.fit.RACE)$coefficients,3)

BMI_CAT.r <- relevel(as.factor(BMI_CAT), ref = 2)
nb.fit.BMI_CAT <- glm.nb(y.poisson ~ BMI_CAT.r + offset(log(tot.count.sub)))
round(summary(nb.fit.BMI_CAT)$coefficients,3)

ALCOHOL_FREQUENCY.r <- relevel(as.factor(ALCOHOL_FREQUENCY), ref = 3)
nb.fit.ALCOHOL_FREQUENCY <- glm.nb(y.poisson ~ ALCOHOL_FREQUENCY.r + offset(log(tot.count.sub)))
round(summary(nb.fit.ALCOHOL_FREQUENCY)$coefficients,3)

ANTIBIOTIC_HISTORY.r <- relevel(as.factor(ANTIBIOTIC_HISTORY), ref = 2)
nb.fit.ANTIBIOTIC_HISTORY <- glm.nb(y.poisson ~ ANTIBIOTIC_HISTORY.r + offset(log(tot.count.sub)))
round(summary(nb.fit.ANTIBIOTIC_HISTORY)$coefficients,3)

APPENDIX_REMOVED.r <- relevel(as.factor(APPENDIX_REMOVED), ref = 2)
nb.fit.APPENDIX_REMOVED <- glm.nb(y.poisson ~ APPENDIX_REMOVED.r + offset(log(tot.count.sub)))
round(summary(nb.fit.APPENDIX_REMOVED)$coefficients,3)

COUNTRY.r <- relevel(as.factor(COUNTRY), ref = 6)
nb.fit.COUNTRY <- glm.nb(y.poisson ~ COUNTRY.r + offset(log(tot.count.sub)))
round(summary(nb.fit.COUNTRY)$coefficients,3)

DRINKING_WATER_SOURCE.r <- relevel(as.factor(DRINKING_WATER_SOURCE), ref = 2)
nb.fit.DRINKING_WATER_SOURCE <- glm.nb(y.poisson ~ DRINKING_WATER_SOURCE.r + offset(log(tot.count.sub)))
round(summary(nb.fit.DRINKING_WATER_SOURCE)$coefficients,3)

LEVEL_OF_EDUCATION.r <- relevel(as.factor(LEVEL_OF_EDUCATION), ref = 1)
nb.fit.LEVEL_OF_EDUCATION <- glm.nb(y.poisson ~ LEVEL_OF_EDUCATION.r + offset(log(tot.count.sub)))
round(summary(nb.fit.LEVEL_OF_EDUCATION)$coefficients,3)

DOG.r <- relevel(as.factor(DOG), ref = 1)
nb.fit.DOG <- glm.nb(y.poisson ~ DOG.r + offset(log(tot.count.sub)))
round(summary(nb.fit.DOG)$coefficients,3)

CSECTION.r <- relevel(as.factor(CSECTION), ref = 2)
nb.fit.CSECTION <- glm.nb(y.poisson ~ CSECTION.r + offset(log(tot.count.sub)))
round(summary(nb.fit.CSECTION)$coefficients,3)

VEGETABLE_FREQUENCY.r <- relevel(as.factor(VEGETABLE_FREQUENCY), ref = 5)
nb.fit.VEGETABLE_FREQUENCY <- glm.nb(y.poisson ~ VEGETABLE_FREQUENCY.r + offset(log(tot.count.sub)))
round(summary(nb.fit.VEGETABLE_FREQUENCY)$coefficients,3)

THYROID.r <- relevel(as.factor(THYROID), ref = 2)
nb.fit.THYROID <- glm.nb(y.poisson ~ THYROID.r + offset(log(tot.count.sub)))
round(summary(nb.fit.THYROID)$coefficients,3)


########################
# 3.Multivaraite: Zero-inflated Negative Binomial regression
########################


library(pscl)

y <- apply(otu.tab.sub,2,sum)
y.poisson <- y*tot.count.sub

zinb.fit.final <- zeroinfl(y.poisson ~ AGE_CORRECTED + SEX.r + RACE.r + BMI_CAT.r + ALCOHOL_FREQUENCY.r + ANTIBIOTIC_HISTORY.r + COUNTRY.r + DRINKING_WATER_SOURCE.r + LEVEL_OF_EDUCATION.r + DOG.r + CSECTION.r + VEGETABLE_FREQUENCY.r + THYROID.r + offset(log(tot.count.sub))
                           | AGE_CORRECTED + SEX.r + RACE.r + BMI_CAT.r + ALCOHOL_FREQUENCY.r + ANTIBIOTIC_HISTORY.r + COUNTRY.r + DRINKING_WATER_SOURCE.r + LEVEL_OF_EDUCATION.r + DOG.r + CSECTION.r + VEGETABLE_FREQUENCY.r + THYROID.r + offset(log(tot.count.sub))
                           , dist = "negbin")
round(summary(zinb.fit.final)$coefficients$zero,3)
round(summary(zinb.fit.final)$coefficients$count,3)
write.table(as.data.frame(round(summary(zinb.fit.final)$coefficients$zero,3)),file="zinb.zero.final.txt",row.names=T,col.names=T,sep="\t")
write.table(as.data.frame(round(summary(zinb.fit.final)$coefficients$count,3)),file="zinb.count.final.txt",row.names=T,col.names=T,sep="\t")

zip.fit.final <- zeroinfl(y.poisson ~ AGE_CORRECTED + SEX.r + RACE.r + BMI_CAT.r + ALCOHOL_FREQUENCY.r + ANTIBIOTIC_HISTORY.r + COUNTRY.r + DRINKING_WATER_SOURCE.r + LEVEL_OF_EDUCATION.r + DOG.r + CSECTION.r + VEGETABLE_FREQUENCY.r + THYROID.r + offset(log(tot.count.sub))
                          | AGE_CORRECTED + SEX.r + RACE.r + BMI_CAT.r + ALCOHOL_FREQUENCY.r + ANTIBIOTIC_HISTORY.r + COUNTRY.r + DRINKING_WATER_SOURCE.r + LEVEL_OF_EDUCATION.r + DOG.r + CSECTION.r + VEGETABLE_FREQUENCY.r + THYROID.r + offset(log(tot.count.sub))
                          , dist = "poisson")


##########################
# 4.ZINB performance
##########################

logLik(zinb.fit.final)
logLik(zip.fit.final)
pchisq(2*(-8997.615-(-20637.4)), df=1, lower.tail=FALSE)
#AIC
AIC(zinb.fit.final)
# -2*(-8997.615)+91*2
AIC(zip.fit.final)
# -2*(-20637.4)+90*2

# BIC
-2*(-8997.615)+91*log(length(zinb.fit.final$fitted.values))
-2*(-20637.4)+90*log(length(zinb.fit.final$fitted.values))


##########################
# 5. Overall fitted means in figure 3
##########################
ind.incl <- match(names(zinb.fit.final$fitted.values), colnames(otu.tab.sub))

zero.or <- cbind(as.matrix(zinb.fit.final$coefficients$zero),seq(1,length(zinb.fit.final$coefficients$zero)))
count.or <- cbind(as.matrix(zinb.fit.final$coefficients$count),seq(1,length(zinb.fit.final$coefficients$count)))
zero.or
count.or

age.median <- median(unlist(zinb.fit.final[[26]][2]))
cov.values <- unlist(zinb.fit.final[[26]][2])
fitted.prop <- (fitted(zinb.fit.final)/tot.count.sub[ind.incl])*100
fitted.mean.prop <- rep(NA, length(names(table(cov.values))))
for (i in 1:length(names(table(cov.values)))) {
	ind <- which(cov.values == names(table(cov.values)[i]))
	fitted.mean.prop[i] <- mean(fitted.prop[ind])
}
plot(names(table(cov.values)), fitted.mean.prop, xlab="Age", ylab="Overall fitted mean proportion (%)", col="orange2", main="A. Age")

fitted <- rep(NA,2)
fitted[1] <- mean(fitted.prop[which(zinb.fit.final[[26]][,"SEX.r"] == "female")])
fitted[2] <- mean(fitted.prop[which(zinb.fit.final[[26]][,"SEX.r"] == "male")])
barplot(fitted,names.arg=c("Female","Male"), ylab="Overall fitted mean proportion (%)", col=c("green2","orange2"), main="B. Sex")

fitted <- rep(NA,5)
fitted[1] <- mean(fitted.prop[which(zinb.fit.final[[26]][,"RACE.r"] == "Caucasian")])
fitted[2] <- mean(fitted.prop[which(zinb.fit.final[[26]][,"RACE.r"] == "Asian or Pacific Islander")])
fitted[3] <- mean(fitted.prop[which(zinb.fit.final[[26]][,"RACE.r"] == "Hispanic")])
fitted[4] <- mean(fitted.prop[which(zinb.fit.final[[26]][,"RACE.r"] == "African American")])
fitted[5] <- mean(fitted.prop[which(zinb.fit.final[[26]][,"RACE.r"] == "Other")])
barplot(fitted, names.arg=c("Caucasian", "Asian/Pacific", "Hispanic", "African American", "Others"), ylab="Overall fitted mean proportion (%)", col=c("green2","orange2","orange2","orange2","orange2"), main="C. Race", cex.names=0.9)

fitted <- rep(NA,4)
fitted[1] <- mean(fitted.prop[which(zinb.fit.final[[26]][,"BMI_CAT.r"] == "Underweight")])
fitted[2] <- mean(fitted.prop[which(zinb.fit.final[[26]][,"BMI_CAT.r"] == "Normal")])
fitted[3] <- mean(fitted.prop[which(zinb.fit.final[[26]][,"BMI_CAT.r"] == "Overweight")])
fitted[4] <- mean(fitted.prop[which(zinb.fit.final[[26]][,"BMI_CAT.r"] == "Obese")])
barplot(fitted, names.arg=c("Underweight", "Normal", "Overweight", "Obese"), ylab="Overall fitted mean proportion (%)", col=c("orange2","green2","orange2","orange2"), main="D. BMI")

fitted <- rep(NA,5)
fitted[1] <- mean(fitted.prop[which(zinb.fit.final[[26]][,"ALCOHOL_FREQUENCY.r"] == "Never")])
fitted[2] <- mean(fitted.prop[which(zinb.fit.final[[26]][,"ALCOHOL_FREQUENCY.r"] == "Rarely _a few times/month_")])
fitted[3] <- mean(fitted.prop[which(zinb.fit.final[[26]][,"ALCOHOL_FREQUENCY.r"] == "Occasionally _1-2 times/week_")])
fitted[4] <- mean(fitted.prop[which(zinb.fit.final[[26]][,"ALCOHOL_FREQUENCY.r"] == "Regularly _3-5 times/week_")])
fitted[5] <- mean(fitted.prop[which(zinb.fit.final[[26]][,"ALCOHOL_FREQUENCY.r"] == "Daily")])
barplot(fitted, names.arg=c("Never", "Rarely", "1-2 times/wk", "3-5 times/wk", "Daily"), ylab="Overall fitted mean proportion (%)", col=c("green2","orange2","orange2","orange2","orange2"), main="E. Alcohol intake frequency")

fitted <- rep(NA,5)
fitted[1] <- mean(fitted.prop[which(zinb.fit.final[[26]][,"ANTIBIOTIC_HISTORY.r"] == "I have not taken antibiotics in the past year.")])
fitted[2] <- mean(fitted.prop[which(zinb.fit.final[[26]][,"ANTIBIOTIC_HISTORY.r"] == "Year")])
fitted[3] <- mean(fitted.prop[which(zinb.fit.final[[26]][,"ANTIBIOTIC_HISTORY.r"] == "6 months")])
fitted[4] <- mean(fitted.prop[which(zinb.fit.final[[26]][,"ANTIBIOTIC_HISTORY.r"] == "Month")])
fitted[5] <- mean(fitted.prop[which(zinb.fit.final[[26]][,"ANTIBIOTIC_HISTORY.r"] == "Week")])
barplot(fitted, names.arg=c("Not in the past year", "A year ago", "6 months ago", "A month ago", "A week ago"), ylab="Overall fitted mean proportion (%)", col=c("green2","orange2","orange2","orange2","orange2"), cex.names=0.8, main="F. Antibiotics history")

fitted <- rep(NA,6)
fitted[1] <- mean(fitted.prop[which(zinb.fit.final[[26]][,"COUNTRY.r"] == "USA")])
fitted[2] <- mean(fitted.prop[which(zinb.fit.final[[26]][,"COUNTRY.r"] == "UK-Ireland")])
fitted[3] <- mean(fitted.prop[which(zinb.fit.final[[26]][,"COUNTRY.r"] == "Europe-Continental")])
fitted[4] <- mean(fitted.prop[which(zinb.fit.final[[26]][,"COUNTRY.r"] == "Austrailia-New Zealand")])
fitted[5] <- mean(fitted.prop[which(zinb.fit.final[[26]][,"COUNTRY.r"] == "Canada")])
fitted[6] <- mean(fitted.prop[which(zinb.fit.final[[26]][,"COUNTRY.r"] == "Others")])
barplot(fitted, names.arg=c("USA", "UK-Ireland", "Europe (Continental)", "Austrailia & NZL", "Canada", "Others"), ylab="Overall fitted mean proportion (%)", col=c("green2","orange2","orange2","orange2","orange2","orange2"), cex.names=0.6, main="G. Country")

fitted <- rep(NA,3)
fitted[1] <- mean(fitted.prop[which(zinb.fit.final[[26]][,"LEVEL_OF_EDUCATION.r"] == "High")])
fitted[2] <- mean(fitted.prop[which(zinb.fit.final[[26]][,"LEVEL_OF_EDUCATION.r"] == "Bachelor")])
fitted[3] <- mean(fitted.prop[which(zinb.fit.final[[26]][,"LEVEL_OF_EDUCATION.r"] == "Graduate")])
barplot(fitted, names.arg=c(expression(""<="High school"), "College/Bachelor's", "Graduate school"), ylab="Overall fitted mean proportion (%)", col=c("orange2","green2","orange2"), main="H. Level of education")

fitted <- rep(NA,2)
fitted[1] <- mean(fitted.prop[which(zinb.fit.final[[26]][,"THYROID.r"] == "I do not have this condition")])
fitted[2] <- mean(fitted.prop[which(zinb.fit.final[[26]][,"THYROID.r"] == "Diagnosed by a medical professional _doctor, physician assistant_")])
barplot(fitted, names.arg=c("No Condition", "Diagnosed"), ylab="Overall fitted mean proportion (%)", col=c("green2","orange2"), main="I. Thyroid")
