# Supplementary material for: Oxalobacter formigenes-associated host features and microbial community structures examined using the American Gut Project
Source: Microbiome. 2017 Aug 25;5:108. doi: 10.1186/s40168-017-0316-0 (PMC5571629; doi:10.1186/s40168-017-0316-0)
Supplement: Supplementary file 14 — R script for network analysis. (R 9 kb) [file 40168_2017_316_MOESM14_ESM.r]

load("dataset/Network.RData")
library(phyloseq);library(SpiecEasi);library(ggplot2);library(igraph)
#############################################################################
# 0. pre-process_data
##############################################################################
biom.network_handle = import_biom("dataset/filtered_fece_L7_JSON.biom")
temp=parse_taxonomy_greengenes(t((as.data.frame(strsplit(rownames(biom.network_handle),split = ";")))))
row.names(temp)=row.names(biom.network_handle)
biom.network= merge_phyloseq(otu_table(biom.network_handle),
                             tax_table(temp),
                             formigenes.fece.single@sam_data)


#############################################################################
# 1. get interacted taxa
##############################################################################
source("functions/get_interaction.r")
get_Oxf_interaction(biom.network,minimum_prevalence = 0.3,lambda = 2e-2)
get_Oxf_interaction(subset_samples(biom.network,COUNTRY=="USA"),minimum_prevalence = 0.3,lambda = 2e-2)
get_Oxf_interaction(subset_samples(biom.network,COUNTRY%in%c("United Kingdom")),minimum_prevalence = 0.3,lambda = 2e-2)
#get_Oxf_interaction(subset_samples(biom.network,COUNTRY%in%c("Australia")),2e-2)


#############################################################################
# 2. compare Oxf + and  Oxf-
#############################################################################
oxind <- which(tax_table(biom.network)[,7] == "formigenes")

biom.network_Oxf.pos = subset_samples(biom.network,biom.network@otu_table[oxind,]>0)
biom.network_Oxf.neg = subset_samples(biom.network,biom.network@otu_table[oxind,]==0)

pos <- prune_taxa(rowSums(biom.network_Oxf.pos@otu_table@.Data)!=0, biom.network_Oxf.pos)
neg <- prune_taxa(rowSums(biom.network_Oxf.neg@otu_table@.Data)!=0, biom.network_Oxf.neg)
all <- prune_taxa(rowSums(biom.network@otu_table@.Data)!=0, biom.network)

tax_table(pos) <- t(sapply(taxa_names(pos), parse_taxonomy_qiime))
tax_table(neg) <- t(sapply(taxa_names(neg), parse_taxonomy_qiime))
tax_table(all) <- t(sapply(taxa_names(all), parse_taxonomy_qiime))

pos.filt <- prune_taxa(rowSums(sign(pos@otu_table@.Data)) > nsamples(pos)*.3, pos)
neg.filt <- prune_taxa(rowSums(sign(neg@otu_table@.Data)) > nsamples(neg)*.3, neg)
se.pos <- spiec.easi(pos.filt, method='mb', sel.criterion='bstars', lambda.min.ratio=2e-2,
                     nlambda=100, pulsar.params=list(rep.num=20, ncores=2))
se.neg <- spiec.easi(neg.filt, method='mb', sel.criterion='bstars', lambda.min.ratio=2e-2,
                     nlambda=100, pulsar.params=list(rep.num=20, ncores=2))


source('functions/Robustness.R')
ig.pos <- adj2igraph(se.pos$refit)
ig.neg <- adj2igraph(se.neg$refit)


## plot degree vs betweenness
par(mfrow=c(1,2))
plot(degree(ig.pos,normalized = T), centralization.betweenness(ig.pos,normalized = T)$res, xlab='Degree', ylab='Betweenness', main=bquote(paste(italic('O. formigenes'),"+")), col='darkred')
plot(degree(ig.neg,normalized = T), centralization.betweenness(ig.neg,normalized = T)$res, xlab='Degree', ylab='Betweenness', main=bquote(paste(italic('O. formigenes'),"-")), col='forestgreen')
wilcox.test(degree(ig.pos,normalized = T),degree(ig.neg,normalized = T),alternative = "less")
wilcox.test(betweenness(ig.pos,normalized = T),betweenness(ig.neg,normalized = T), alternative  = "less")
robnc.pos <- robustnessNC(ig.pos, nrand=50) # might need to increase number of random orderings
robnc.neg <- robustnessNC(ig.neg, nrand=50)

par(mfrow=c(1,3))
plot(robnc.pos$vert/robnc.pos$vert[1], robnc.pos$deg, type='l', lwd=3, col='darkred', main='Robustness by \nDegree-based removal', ylab='Natural Connectivity', xlab='Fraction Removed')
points(robnc.neg$vert/robnc.neg$vert[1], robnc.neg$deg, type='l', lwd=3, col='forestgreen')
########
plot(robnc.pos$vert/robnc.pos$vert[1], robnc.pos$btw, type='l', lwd=3, col='darkred', main='Robustness by \nBetweenness-based removal', ylab='Natural Connectivity', xlab='Fraction Removed')
points(robnc.neg$vert/robnc.neg$vert[1], robnc.neg$btw, type='l', lwd=3, col='forestgreen')
#######
plot(robnc.pos$vert/robnc.pos$vert[1], rowMeans(robnc.pos$rand), type='l', lwd=3, col='darkred', main='Robustness by \nRandom-based removal', ylab='Natural Connectivity', xlab='Fraction Removed')
points(robnc.neg$vert/robnc.neg$vert[1], rowMeans(robnc.neg$rand), type='l', lwd=3, col='forestgreen')


#################################################################
# 3.1. pick control species
#################################################################
prev = apply(biom.network@otu_table,1,function(x) return(sum(x>0)))/ncol(biom.network@otu_table)
abun = apply(t(t(biom.network@otu_table)/sample_sums(biom.network@otu_table)),1,function(x) return(mean(x[x>0])))
prev[grep("formigenes",names(prev),value=T)] #0.3534884
abun[grep("formigenes",names(prev),value=T)] #0.0005369338
cand_ctrl = data.frame(prev=prev[which(prev<0.4&prev>0.3&abun<0.001&abun>0.0001)],
      abun=abun[which(prev<0.4&prev>0.3&abun<0.001&abun>0.0001)])
  
cand = rownames(cand_ctrl)[c(-3,-7)]

#################################################################
# 3.2. compute network - 100 iterations for 8 species (O.formigenes + 7 control )
#################################################################

Sys.time() # "2017-03-16 14:50:33 EDT"
neg_ctrl = list() ; pos_ctrl=list() # get network[8*(100+100)] constructed
for (i in 1:length(cand)){
  ctrl = cand[i]
  oxind <- which(taxa_names(biom.network) == ctrl)
  neg = subset_samples(biom.network,biom.network@otu_table[oxind,]==0)
  pos = subset_samples(biom.network,biom.network@otu_table[oxind,]>0)
  neg_temp = list(); pos_temp = list() 
  for (j in c(1:100)){
      print(paste(i,j,sep = "-"))
      #negative
      neg2 = prune_samples(sample(x=sample_names(neg),size = 1000,replace = F),
                           neg)
      neg2 <- prune_taxa(rowSums(neg2@otu_table@.Data)!=0, neg2)
      tax_table(neg2) <- t(sapply(taxa_names(neg2), parse_taxonomy_qiime))
      neg.filt2 <- prune_taxa(rowSums(sign(neg2@otu_table@.Data)) > nsamples(neg2)*.3, neg2)
      se.neg2 <- spiec.easi(neg.filt2, method='mb', sel.criterion='bstars', lambda.min.ratio=2e-2,
                            nlambda=100, pulsar.params=list(rep.num=20, ncores=2))
      
      #postive
      pos2 = prune_samples(sample(x=sample_names(pos),size = 1000,replace = F),
                           pos)
      pos2 <- prune_taxa(rowSums(pos2@otu_table@.Data)!=0, pos2)
      tax_table(pos2) <- t(sapply(taxa_names(pos2), parse_taxonomy_qiime))
      pos.filt2 <- prune_taxa(rowSums(sign(pos2@otu_table@.Data)) > nsamples(pos2)*.3, pos2)
      se.pos2 <- spiec.easi(pos.filt2, method='mb', sel.criterion='bstars', lambda.min.ratio=2e-2,
                            nlambda=100, pulsar.params=list(rep.num=20, ncores=2))
      neg_temp[[j]] = se.neg2; pos_temp[[j]]= se.pos2
    }
  neg_ctrl[[i]] = neg_temp; pos_ctrl[[i]] = pos_temp
}
Sys.time()

#################################################################
# 3.3. culculat natrual connectivity
#################################################################

neg_NC_ctrl=list(); pos_NC_ctrl=list() # calculate natrual connectivity
for (i in c(1:length(cand))){
  pos_NC_temp = c(); neg_NC_temp = c()
  for (j in c(1:100)){
    pos_NC_temp <- c(pos_NC_temp, NC(adj2igraph(pos_ctrl[[i]][[j]]$refit)))
    neg_NC_temp <- c(neg_NC_temp, NC(adj2igraph(neg_ctrl[[i]][[j]]$refit)))
  }
  pos_NC_ctrl[[i]] = pos_NC_temp
  neg_NC_ctrl[[i]] = neg_NC_temp
}

names(pos_NC_ctrl) = names(neg_NC_ctrl) = cand
names(pos_ctrl) = names(neg_ctrl) = cand
#save.image("~/Google Drive/PhD rotation/Blaserlab/formigenes/9000samples/woSingletons/3_network/Zach/Apr4_Menghan/NC_OXf_7control.RData")
#################################################################
# 3.4. Plot!
#################################################################
cand.to.use = c("Rothia dentocariosa","Rothia mucilaginosa","Dehalobacterium unclassified","rc4-4 unclassified","cc_115 unclassified","O. formigenes","Neisseria subflava","Campylobacter unclassified")
names(pos_NC_ctrl) = names(neg_NC_ctrl) = cand.to.use
temp = data.frame(taxa=c(rep(cand.to.use,times=rep(100,times=8)),rep(cand.to.use,times=rep(100,times=8))),
                  tag=c(rep("present",times=800),rep("absent",times=800)),
                  NaturalConnectivity = as.numeric(c(unlist(pos_NC_ctrl),unlist(neg_NC_ctrl))))
temp$taxa = factor(as.character(temp$taxa),levels = cand.to.use[c(6,3,4,1,2,5,7,8)])
#names(neg_NC_ctrl) = names(pos_NC_ctrl) = cand
pdf("~/Google Drive/PhD rotation/Blaserlab/formigenes/9000samples/woSingletons/3_network/Zach/Apr4_Menghan/NC_8species.pdf",
    width=13.5,height=8)
ggplot(temp,aes(x=tag,as.numeric(as.character(NaturalConnectivity)))) + 
  facet_wrap(~taxa,scales="free",nrow = 2)  +
  #geom_density(alpha = 0.7) + scale_fill_npg() +
  geom_violin() +
  labs(x="",y="Natrual connectivity") +
  theme(strip.text = element_text(size=15,face = "italic"),
        axis.text.x = element_text(size=12),
        axis.title.y = element_text(size=15))
dev.off()

# calculate adjusted p values
pvalues = c(wilcox.test(unlist(pos_NC_ctrl[levels(temp$taxa)[1]]),unlist(neg_NC_ctrl[levels(temp$taxa)[1]]))$p.value,
            wilcox.test(unlist(pos_NC_ctrl[levels(temp$taxa)[2]]),unlist(neg_NC_ctrl[levels(temp$taxa)[2]]))$p.value,
            wilcox.test(unlist(pos_NC_ctrl[levels(temp$taxa)[3]]),unlist(neg_NC_ctrl[levels(temp$taxa)[3]]))$p.value,
            wilcox.test(unlist(pos_NC_ctrl[levels(temp$taxa)[4]]),unlist(neg_NC_ctrl[levels(temp$taxa)[4]]))$p.value,
            wilcox.test(unlist(pos_NC_ctrl[levels(temp$taxa)[5]]),unlist(neg_NC_ctrl[levels(temp$taxa)[5]]))$p.value,
            wilcox.test(unlist(pos_NC_ctrl[levels(temp$taxa)[6]]),unlist(neg_NC_ctrl[levels(temp$taxa)[6]]))$p.value,
            wilcox.test(unlist(pos_NC_ctrl[levels(temp$taxa)[7]]),unlist(neg_NC_ctrl[levels(temp$taxa)[7]]))$p.value,
            wilcox.test(unlist(pos_NC_ctrl[levels(temp$taxa)[8]]),unlist(neg_NC_ctrl[levels(temp$taxa)[8]]))$p.value)
p.adjust(pvalues)
